# Supplementary material for: Bivalent Histone Modifications Orchestrate Temporal Regulation of Glucosinolate Biosynthesis During Wound‐Induced Stress Responses in Arabidopsis
Source: Plant Cell Environ. 2025 Oct 8;49(1):450–73. doi: 10.1111/pce.70232 (PMC12675981; doi:10.1111/pce.70232)
Supplement: Supplementary file 2 — Supp Table S1. [file PCE-49-450-s002.xlsx]

## Sheet: Sheet1
C1 (695 genes)	C2 (576 genes)	C3 (550 genes)	C4 (537 genes)	C5 (344 genes)	C6 (1038 genes)	C7 (440 genes)	C8 (345 genes)	C9 (287 genes)	C10 (362 genes)	C11 (287 genes)	C12 (208 genes)	C13 (264 genes)	C14 (296 genes)	C15 (314 genes)	C16 (178 genes)	C17 (250 genes)	C18 (247 genes)	C19 (324 genes)	C20 (316 genes)
AT1G01200	AT1G01046	AT1G02730	AT1G01580	AT1G01190	AT1G01010	AT1G01650	AT1G01470	AT1G04620	AT1G02220	AT1G01300	AT1G05700	AT1G01250	AT1G02810	AT1G02360	AT1G01225	AT1G01070	AT1G02620	AT1G02390	AT1G01453
AT1G01370	AT1G01380	AT1G02940	AT1G02070	AT1G02335	AT1G01210	AT1G02230	AT1G01720	AT1G04990	AT1G02470	AT1G02705	AT1G06350	AT1G03310	AT1G03010	AT1G02900	AT1G04090	AT1G01240	AT1G02660	AT1G04560	AT1G01750
AT1G01390	AT1G01520	AT1G02970	AT1G02340	AT1G03660	AT1G01480	AT1G02310	AT1G01770	AT1G06540	AT1G04500	AT1G03820	AT1G07620	AT1G05170	AT1G03700	AT1G04360	AT1G04880	AT1G01620	AT1G02670	AT1G04700	AT1G02030
AT1G01600	AT1G02350	AT1G03055	AT1G02640	AT1G03840	AT1G01680	AT1G02400	AT1G02300	AT1G07050	AT1G04635	AT1G04480	AT1G08830	AT1G07367	AT1G03920	AT1G05220	AT1G07550	AT1G02610	AT1G03410	AT1G04770	AT1G02570
AT1G01790	AT1G02820	AT1G04020	AT1G03106	AT1G04160	AT1G01810	AT1G03090	AT1G02816	AT1G07323	AT1G05300	AT1G06547	AT1G09687	AT1G07373	AT1G04610	AT1G05575	AT1G07560	AT1G02650	AT1G03800	AT1G05510	AT1G05240
AT1G02065	AT1G03600	AT1G04110	AT1G03130	AT1G06120	AT1G02370	AT1G04980	AT1G02930	AT1G08890	AT1G06225	AT1G08580	AT1G09812	AT1G07430	AT1G05675	AT1G07135	AT1G07690	AT1G04180	AT1G03987	AT1G05530	AT1G05250
AT1G02205	AT1G03990	AT1G04520	AT1G03400	AT1G06930	AT1G02460	AT1G05280	AT1G03470	AT1G09850	AT1G06520	AT1G08757	AT1G10550	AT1G10400	AT1G06020	AT1G08670	AT1G08730	AT1G05023	AT1G07187	AT1G05660	AT1G05260
AT1G02800	AT1G04013	AT1G04680	AT1G03610	AT1G08310	AT1G02850	AT1G06693	AT1G03495	AT1G10530	AT1G07390	AT1G11330	AT1G10640	AT1G10540	AT1G06310	AT1G08697	AT1G12070	AT1G06040	AT1G07330	AT1G06420	AT1G06090
AT1G03630	AT1G04250	AT1G05370	AT1G03870	AT1G11000	AT1G02920	AT1G07160	AT1G03940	AT1G10760	AT1G07720	AT1G11580	AT1G12520	AT1G12030	AT1G08283	AT1G08903	AT1G12130	AT1G06273	AT1G09932	AT1G07410	AT1G06923
AT1G03780	AT1G04350	AT1G05440	AT1G04240	AT1G11160	AT1G03100	AT1G07400	AT1G04187	AT1G11210	AT1G07900	AT1G12010	AT1G15050	AT1G13607	AT1G08430	AT1G09090	AT1G13430	AT1G06473	AT1G11260	AT1G08500	AT1G08340
AT1G04040	AT1G04490	AT1G05540	AT1G04280	AT1G11450	AT1G03360	AT1G08050	AT1G04930	AT1G12200	AT1G08230	AT1G14642	AT1G16530	AT1G13608	AT1G08920	AT1G09155	AT1G13480	AT1G08390	AT1G14160	AT1G09650	AT1G08590
AT1G04330	AT1G04530	AT1G06100	AT1G04540	AT1G11460	AT1G03510	AT1G08070	AT1G05100	AT1G12980	AT1G08290	AT1G14780	AT1G17480	AT1G13609	AT1G08990	AT1G10300	AT1G13500	AT1G09350	AT1G14185	AT1G09753	AT1G09170
AT1G04425	AT1G04550	AT1G06360	AT1G04660	AT1G11545	AT1G03650	AT1G09100	AT1G05783	AT1G13270	AT1G09240	AT1G18540	AT1G23205	AT1G14240	AT1G09750	AT1G12340	AT1G13510	AT1G09400	AT1G14200	AT1G11655	AT1G09540
AT1G04760	AT1G04800	AT1G06645	AT1G04778	AT1G11730	AT1G03760	AT1G09970	AT1G06083	AT1G13930	AT1G09480	AT1G19670	AT1G24145	AT1G14250	AT1G10380	AT1G12740	AT1G13670	AT1G09575	AT1G15460	AT1G13420	AT1G10460
AT1G05470	AT1G05870	AT1G06660	AT1G05207	AT1G13530	AT1G03860	AT1G10225	AT1G06460	AT1G14880	AT1G10340	AT1G20400	AT1G24470	AT1G16515	AT1G10560	AT1G13550	AT1G16160	AT1G11740	AT1G16130	AT1G14220	AT1G12040
AT1G05630	AT1G06830	AT1G06680	AT1G05310	AT1G13635	AT1G04840	AT1G11100	AT1G06687	AT1G15125	AT1G10970	AT1G21650	AT1G24530	AT1G17100	AT1G11080	AT1G13590	AT1G17430	AT1G12320	AT1G16390	AT1G17010	AT1G12560
AT1G05850	AT1G07180	AT1G06960	AT1G05490	AT1G14390	AT1G04945	AT1G11170	AT1G07040	AT1G16850	AT1G13230	AT1G24147	AT1G25520	AT1G17870	AT1G12080	AT1G14205	AT1G17700	AT1G13080	AT1G17147	AT1G18870	AT1G12950
AT1G05950	AT1G07450	AT1G07010	AT1G07610	AT1G15210	AT1G05680	AT1G11362	AT1G07350	AT1G17400	AT1G15085	AT1G24575	AT1G29090	AT1G18590	AT1G12110	AT1G14540	AT1G18970	AT1G13245	AT1G18980	AT1G19840	AT1G14960
AT1G06080	AT1G07700	AT1G07167	AT1G08650	AT1G16150	AT1G05730	AT1G11925	AT1G08300	AT1G17665	AT1G15790	AT1G26230	AT1G30730	AT1G18710	AT1G13970	AT1G14550	AT1G20590	AT1G13600	AT1G19190	AT1G19960	AT1G16440
AT1G06690	AT1G08380	AT1G07270	AT1G09543	AT1G17810	AT1G05750	AT1G12710	AT1G08630	AT1G17745	AT1G16510	AT1G26420	AT1G31173	AT1G18830	AT1G15640	AT1G14870	AT1G20700	AT1G13700	AT1G20030	AT1G20450	AT1G16905
AT1G07820	AT1G08465	AT1G07370	AT1G09600	AT1G18880	AT1G06160	AT1G13340	AT1G09080	AT1G19370	AT1G16770	AT1G26880	AT1G33030	AT1G19630	AT1G17180	AT1G15330	AT1G21320	AT1G15175	AT1G22030	AT1G22290	AT1G17190
AT1G08560	AT1G09180	AT1G07790	AT1G10020	AT1G18990	AT1G06180	AT1G14360	AT1G09140	AT1G21250	AT1G17830	AT1G27020	AT1G33102	AT1G23020	AT1G17300	AT1G16420	AT1G25097	AT1G15820	AT1G22740	AT1G22370	AT1G17285
AT1G09450	AT1G09390	AT1G07880	AT1G10220	AT1G19510	AT1G06380	AT1G14860	AT1G09210	AT1G21600	AT1G18197	AT1G27760	AT1G34570	AT1G23140	AT1G18570	AT1G17950	AT1G29110	AT1G15825	AT1G22770	AT1G23110	AT1G18140
AT1G10657	AT1G09440	AT1G08165	AT1G10417	AT1G19770	AT1G06440	AT1G15010	AT1G09430	AT1G21680	AT1G19200	AT1G28010	AT1G34580	AT1G24070	AT1G19230	AT1G18100	AT1G30370	AT1G15830	AT1G24030	AT1G23160	AT1G19900
AT1G10850	AT1G10360	AT1G09200	AT1G10750	AT1G20610	AT1G06620	AT1G15380	AT1G09950	AT1G23010	AT1G19530	AT1G28390	AT1G47370	AT1G24580	AT1G20840	AT1G19020	AT1G31050	AT1G15840	AT1G24405	AT1G23170	AT1G22460
AT1G11120	AT1G10740	AT1G09340	AT1G10810	AT1G22170	AT1G06720	AT1G15385	AT1G10410	AT1G23820	AT1G19610	AT1G28580	AT1G48100	AT1G25277	AT1G21110	AT1G21120	AT1G31310	AT1G17970	AT1G26800	AT1G26360	AT1G23060
AT1G11220	AT1G11410	AT1G10780	AT1G11125	AT1G22600	AT1G07030	AT1G15430	AT1G10770	AT1G24100	AT1G21400	AT1G28600	AT1G49610	AT1G28230	AT1G21130	AT1G21310	AT1G33440	AT1G18330	AT1G27670	AT1G26780	AT1G23540
AT1G11350	AT1G12100	AT1G11303	AT1G11300	AT1G23080	AT1G07150	AT1G15520	AT1G12780	AT1G25250	AT1G21520	AT1G29250	AT1G50180	AT1G28570	AT1G23070	AT1G21326	AT1G35240	AT1G18773	AT1G30750	AT1G27140	AT1G23720
AT1G11600	AT1G13100	AT1G11840	AT1G11915	AT1G23340	AT1G07260	AT1G15670	AT1G13150	AT1G26665	AT1G21528	AT1G29830	AT1G50790	AT1G28610	AT1G24140	AT1G22440	AT1G35515	AT1G19490	AT1G31720	AT1G27990	AT1G24320
AT1G11700	AT1G13448	AT1G11860	AT1G12580	AT1G24130	AT1G07740	AT1G15800	AT1G13990	AT1G27630	AT1G22340	AT1G29980	AT1G52800	AT1G30250	AT1G24420	AT1G23760	AT1G44180	AT1G23200	AT1G31935	AT1G29025	AT1G25240
AT1G11850	AT1G13610	AT1G12370	AT1G12630	AT1G26820	AT1G07780	AT1G16030	AT1G14010	AT1G29395	AT1G22360	AT1G30410	AT1G53160	AT1G31550	AT1G24735	AT1G24430	AT1G44970	AT1G24260	AT1G32950	AT1G34060	AT1G26970
AT1G12330	AT1G14280	AT1G12380	AT1G12860	AT1G27100	AT1G08220	AT1G16370	AT1G14750	AT1G31850	AT1G22500	AT1G33600	AT1G53950	AT1G31690	AT1G26680	AT1G25025	AT1G47890	AT1G24540	AT1G33055	AT1G36370	AT1G27740
AT1G12570	AT1G14630	AT1G12750	AT1G13130	AT1G27210	AT1G08610	AT1G17170	AT1G14980	AT1G32090	AT1G26520	AT1G33790	AT1G55910	AT1G31820	AT1G27110	AT1G25112	AT1G50830	AT1G26700	AT1G34760	AT1G44740	AT1G30550
AT1G13110	AT1G15290	AT1G12800	AT1G13540	AT1G27380	AT1G08800	AT1G17460	AT1G16540	AT1G33265	AT1G27980	AT1G34030	AT1G60110	AT1G45201	AT1G30280	AT1G25400	AT1G53860	AT1G29230	AT1G47990	AT1G48130	AT1G30850
AT1G13250	AT1G16400	AT1G12900	AT1G13650	AT1G28290	AT1G08940	AT1G19160	AT1G17020	AT1G44608	AT1G29640	AT1G48630	AT1G60130	AT1G46480	AT1G30840	AT1G26380	AT1G53940	AT1G29465	AT1G49390	AT1G48510	AT1G30870
AT1G13300	AT1G16500	AT1G14345	AT1G14180	AT1G29020	AT1G09190	AT1G20440	AT1G17290	AT1G47710	AT1G30220	AT1G49670	AT1G61740	AT1G47395	AT1G32100	AT1G27730	AT1G54215	AT1G29910	AT1G49940	AT1G49450	AT1G30990
AT1G14150	AT1G16720	AT1G14350	AT1G14290	AT1G29050	AT1G09220	AT1G20630	AT1G17345	AT1G48210	AT1G30720	AT1G52450	AT1G63410	AT1G47400	AT1G43800	AT1G29000	AT1G54540	AT1G29920	AT1G50190	AT1G50110	AT1G31950
AT1G14190	AT1G16730	AT1G15980	AT1G14700	AT1G29200	AT1G09300	AT1G21550	AT1G17530	AT1G48370	AT1G30760	AT1G53240	AT1G65486	AT1G52000	AT1G44800	AT1G32920	AT1G56250	AT1G29930	AT1G54280	AT1G50590	AT1G33090
AT1G14430	AT1G17050	AT1G16070	AT1G15550	AT1G29600	AT1G09410	AT1G21670	AT1G18745	AT1G49230	AT1G32960	AT1G53700	AT1G65970	AT1G52030	AT1G49490	AT1G33540	AT1G61480	AT1G30190	AT1G63530	AT1G51190	AT1G33280
AT1G14840	AT1G17710	AT1G16220	AT1G15570	AT1G32450	AT1G09420	AT1G21750	AT1G19540	AT1G49650	AT1G35625	AT1G55850	AT1G66780	AT1G52040	AT1G49960	AT1G33610	AT1G62981	AT1G31330	AT1G63570	AT1G51260	AT1G33320
AT1G15260	AT1G18060	AT1G16330	AT1G15740	AT1G34040	AT1G09460	AT1G22380	AT1G20350	AT1G49660	AT1G36060	AT1G56110	AT1G67100	AT1G52400	AT1G51830	AT1G34670	AT1G63295	AT1G32780	AT1G64065	AT1G51870	AT1G33750
AT1G15760	AT1G18810	AT1G16640	AT1G16260	AT1G45130	AT1G09500	AT1G22400	AT1G21010	AT1G49720	AT1G36280	AT1G56120	AT1G68880	AT1G52410	AT1G51840	AT1G35210	AT1G63520	AT1G33340	AT1G66090	AT1G52060	AT1G33800
AT1G16080	AT1G19450	AT1G17220	AT1G17990	AT1G45207	AT1G09530	AT1G22470	AT1G22490	AT1G51090	AT1G36622	AT1G56130	AT1G69530	AT1G54020	AT1G54860	AT1G35250	AT1G65390	AT1G35140	AT1G66180	AT1G52120	AT1G34510
AT1G16410	AT1G20470	AT1G17360	AT1G18000	AT1G47670	AT1G09680	AT1G23550	AT1G22570	AT1G51940	AT1G37150	AT1G56690	AT1G70230	AT1G54040	AT1G54870	AT1G43140	AT1G65850	AT1G49405	AT1G66930	AT1G52690	AT1G34540
AT1G16520	AT1G20570	AT1G17920	AT1G18010	AT1G48670	AT1G10070	AT1G25320	AT1G23040	AT1G53035	AT1G44100	AT1G57660	AT1G71890	AT1G54160	AT1G55240	AT1G45545	AT1G66700	AT1G50040	AT1G67265	AT1G54530	AT1G43910
AT1G16630	AT1G20870	AT1G18730	AT1G18020	AT1G48800	AT1G10155	AT1G27300	AT1G26730	AT1G54570	AT1G45616	AT1G57860	AT1G74290	AT1G56150	AT1G55420	AT1G47130	AT1G68480	AT1G53830	AT1G67460	AT1G54940	AT1G44318
AT1G17140	AT1G21270	AT1G19350	AT1G18460	AT1G49470	AT1G10270	AT1G28050	AT1G27330	AT1G55500	AT1G47960	AT1G58120	AT1G74430	AT1G56430	AT1G55430	AT1G47840	AT1G69320	AT1G57943	AT1G70290	AT1G58037	AT1G47600
AT1G17200	AT1G21510	AT1G19830	AT1G18620	AT1G51170	AT1G10370	AT1G28330	AT1G27350	AT1G56080	AT1G48000	AT1G58380	AT1G76190	AT1G56600	AT1G55990	AT1G48325	AT1G70850	AT1G59920	AT1G71740	AT1G58320	AT1G48330
AT1G18250	AT1G22150	AT1G19940	AT1G18835	AT1G51340	AT1G10490	AT1G28480	AT1G28210	AT1G56710	AT1G51790	AT1G58684	AT1G77870	AT1G56650	AT1G61080	AT1G49210	AT1G70950	AT1G59930	AT1G71990	AT1G59730	AT1G48640
AT1G18370	AT1G22690	AT1G20340	AT1G19000	AT1G51860	AT1G10522	AT1G29160	AT1G30070	AT1G59740	AT1G51820	AT1G58983	AT1G78290	AT1G58590	AT1G61270	AT1G49475	AT1G72860	AT1G61520	AT1G72760	AT1G60360	AT1G48930
AT1G18550	AT1G22850	AT1G20720	AT1G19400	AT1G52910	AT1G10585	AT1G32170	AT1G32350	AT1G63480	AT1G52700	AT1G59359	AT1G78480	AT1G60190	AT1G62800	AT1G49920	AT1G73290	AT1G62510	AT1G72820	AT1G60470	AT1G50060
AT1G18650	AT1G22990	AT1G21810	AT1G19715	AT1G53163	AT1G11185	AT1G32970	AT1G32860	AT1G67660	AT1G52855	AT1G60060	AT1G79770	AT1G62420	AT1G62990	AT1G53100	AT1G75430	AT1G63580	AT1G74660	AT1G61930	AT1G50580
AT1G18840	AT1G23740	AT1G22260	AT1G20190	AT1G53640	AT1G11475	AT1G33612	AT1G32870	AT1G68050	AT1G52890	AT1G60090	AT1G80050	AT1G62540	AT1G64110	AT1G53270	AT1G75550	AT1G64561	AT1G74930	AT1G63600	AT1G50750
AT1G19150	AT1G23840	AT1G23310	AT1G20640	AT1G54790	AT1G12210	AT1G34160	AT1G32940	AT1G69870	AT1G52990	AT1G61390	AT2G06200	AT1G62620	AT1G64590	AT1G53625	AT1G77860	AT1G66400	AT1G75700	AT1G64370	AT1G50930
AT1G19330	AT1G24148	AT1G23790	AT1G20650	AT1G55740	AT1G13160	AT1G43160	AT1G33350	AT1G70780	AT1G53233	AT1G61420	AT2G06995	AT1G62810	AT1G66690	AT1G53690	AT1G78450	AT1G67860	AT1G76220	AT1G64690	AT1G51470
AT1G19340	AT1G25425	AT1G24020	AT1G20823	AT1G56630	AT1G13390	AT1G48200	AT1G42980	AT1G70800	AT1G54575	AT1G63940	AT2G13570	AT1G62870	AT1G67710	AT1G53990	AT1G80730	AT1G68320	AT1G76250	AT1G67360	AT1G51880
AT1G19950	AT1G26150	AT1G25141	AT1G21140	AT1G56680	AT1G13410	AT1G50745	AT1G51610	AT1G71110	AT1G55525	AT1G64320	AT2G14510	AT1G64360	AT1G68250	AT1G54890	AT2G01918	AT1G68870	AT1G77210	AT1G69580	AT1G52050
AT1G20060	AT1G26761	AT1G25510	AT1G21500	AT1G57560	AT1G13800	AT1G51760	AT1G52370	AT1G73500	AT1G55800	AT1G65110	AT2G14610	AT1G64980	AT1G68330	AT1G55380	AT2G02300	AT1G69570	AT1G77700	AT1G71250	AT1G52070
AT1G20930	AT1G26790	AT1G26330	AT1G21910	AT1G58007	AT1G13810	AT1G52560	AT1G53110	AT1G73805	AT1G56165	AT1G65130	AT2G15128	AT1G65620	AT1G68450	AT1G55580	AT2G03520	AT1G71030	AT1G79700	AT1G71692	AT1G52660
AT1G20990	AT1G26945	AT1G26760	AT1G22330	AT1G59780	AT1G14060	AT1G53320	AT1G53490	AT1G74750	AT1G58190	AT1G66670	AT2G16430	AT1G65860	AT1G69040	AT1G55940	AT2G04800	AT1G72620	AT1G80440	AT1G73190	AT1G53660
AT1G21090	AT1G27045	AT1G27940	AT1G22640	AT1G60050	AT1G14120	AT1G53470	AT1G53560	AT1G77330	AT1G58360	AT1G67090	AT2G18150	AT1G65890	AT1G70170	AT1G56320	AT2G05160	AT1G73480	AT1G80920	AT1G73580	AT1G53680
AT1G21440	AT1G27120	AT1G28650	AT1G22650	AT1G61760	AT1G14300	AT1G53540	AT1G53885	AT1G77450	AT1G59700	AT1G67110	AT2G19650	AT1G66390	AT1G70690	AT1G58300	AT2G09710	AT1G73550	AT2G01180	AT1G73700	AT1G54970
AT1G21890	AT1G29660	AT1G28670	AT1G23390	AT1G62500	AT1G14370	AT1G55310	AT1G53903	AT1G77810	AT1G60740	AT1G68238	AT2G21210	AT1G67760	AT1G70990	AT1G60095	AT2G14060	AT1G75260	AT2G01275	AT1G74500	AT1G55290
AT1G22065	AT1G29700	AT1G30080	AT1G23480	AT1G63080	AT1G14890	AT1G56060	AT1G54050	AT1G78610	AT1G61610	AT1G68360	AT2G21220	AT1G68570	AT1G71870	AT1G60680	AT2G17780	AT1G75590	AT2G01300	AT1G74830	AT1G55390
AT1G22160	AT1G29860	AT1G31190	AT1G23750	AT1G65090	AT1G14990	AT1G56300	AT1G54100	AT1G79440	AT1G61750	AT1G69200	AT2G21860	AT1G68600	AT1G72100	AT1G60750	AT2G18010	AT1G76240	AT2G01430	AT1G75160	AT1G57570
AT1G23000	AT1G30380	AT1G31580	AT1G26810	AT1G65180	AT1G15040	AT1G57630	AT1G55510	AT1G80480	AT1G61800	AT1G70600	AT2G24800	AT1G69260	AT1G72125	AT1G61560	AT2G19970	AT1G77145	AT2G01940	AT1G75620	AT1G59725
AT1G26100	AT1G31750	AT1G32060	AT1G27290	AT1G66810	AT1G15415	AT1G59860	AT1G55810	AT2G01200	AT1G64405	AT1G71840	AT2G24970	AT1G69440	AT1G72870	AT1G61590	AT2G22122	AT1G78720	AT2G05590	AT1G75720	AT1G59940
AT1G26200	AT1G32220	AT1G32080	AT1G28130	AT1G67400	AT1G15420	AT1G59865	AT1G55870	AT2G01730	AT1G64900	AT1G72450	AT2G25000	AT1G69610	AT1G73330	AT1G61820	AT2G23590	AT1G80180	AT2G08445	AT1G78320	AT1G60787
AT1G26960	AT1G32520	AT1G32470	AT1G29430	AT1G67870	AT1G15440	AT1G60610	AT1G55920	AT2G02100	AT1G65240	AT1G72520	AT2G25090	AT1G72260	AT1G73810	AT1G62262	AT2G27035	AT1G80960	AT2G08575	AT1G78390	AT1G61950
AT1G27660	AT1G32900	AT1G35530	AT1G29440	AT1G67910	AT1G15510	AT1G61860	AT1G56340	AT2G02120	AT1G65500	AT1G73177	AT2G25470	AT1G72720	AT1G73860	AT1G63245	AT2G28040	AT2G05070	AT2G09165	AT1G78520	AT1G62320
AT1G28110	AT1G33930	AT1G35560	AT1G29450	AT1G68400	AT1G15580	AT1G62045	AT1G56440	AT2G02380	AT1G65845	AT1G79110	AT2G26520	AT1G73010	AT1G74460	AT1G64000	AT2G28710	AT2G05100	AT2G17880	AT1G79250	AT1G62440
AT1G29720	AT1G34000	AT1G42970	AT1G29460	AT1G68810	AT1G15870	AT1G62300	AT1G62720	AT2G06050	AT1G66800	AT1G79150	AT2G28190	AT1G73040	AT1G74490	AT1G64480	AT2G28960	AT2G05400	AT2G18700	AT1G80120	AT1G62980
AT1G30510	AT1G34640	AT1G43605	AT1G29500	AT1G69080	AT1G16280	AT1G62570	AT1G63090	AT2G07674	AT1G66830	AT1G79410	AT2G29120	AT1G73325	AT1G77885	AT1G65570	AT2G28970	AT2G05540	AT2G20562	AT2G03370	AT1G63450
AT1G30600	AT1G35170	AT1G45474	AT1G29510	AT1G69970	AT1G16830	AT1G62975	AT1G64010	AT2G14560	AT1G66920	AT2G01290	AT2G29340	AT1G74090	AT1G79320	AT1G66440	AT2G34700	AT2G05705	AT2G20670	AT2G03505	AT1G63930
AT1G31320	AT1G35310	AT1G47210	AT1G29560	AT1G70710	AT1G16870	AT1G63180	AT1G64720	AT2G15830	AT1G67365	AT2G01610	AT2G29370	AT1G76620	AT1G79840	AT1G66450	AT2G35270	AT2G07042	AT2G22620	AT2G07675	AT1G64890
AT1G32120	AT1G42560	AT1G48660	AT1G30520	AT1G72230	AT1G17380	AT1G63820	AT1G65660	AT2G16365	AT1G68730	AT2G02740	AT2G29740	AT1G76955	AT1G80240	AT1G67148	AT2G36355	AT2G14210	AT2G23110	AT2G07676	AT1G64920
AT1G32740	AT1G44000	AT1G49010	AT1G31290	AT1G73140	AT1G17420	AT1G65040	AT1G65980	AT2G16660	AT1G69480	AT2G04040	AT2G30760	AT1G76960	AT2G01150	AT1G68150	AT2G38080	AT2G17940	AT2G26390	AT2G07751	AT1G64930
AT1G33170	AT1G44446	AT1G49200	AT1G31335	AT1G73590	AT1G17630	AT1G66050	AT1G66040	AT2G18170	AT1G69720	AT2G04160	AT2G32530	AT1G77400	AT2G01890	AT1G68390	AT2G38320	AT2G18260	AT2G27370	AT2G13547	AT1G66270
AT1G33480	AT1G45191	AT1G49870	AT1G32510	AT1G73830	AT1G17690	AT1G66060	AT1G66500	AT2G19450	AT1G69880	AT2G04955	AT2G33180	AT1G80130	AT2G02610	AT1G68650	AT2G43860	AT2G20180	AT2G30210	AT2G14760	AT1G66470
AT1G34355	AT1G48610	AT1G49990	AT1G33240	AT1G75240	AT1G18270	AT1G66570	AT1G66510	AT2G21130	AT1G70130	AT2G05914	AT2G33750	AT2G11810	AT2G03200	AT1G68850	AT2G44010	AT2G20250	AT2G30420	AT2G15370	AT1G69240
AT1G35290	AT1G48740	AT1G50250	AT1G33475	AT1G75780	AT1G18280	AT1G66580	AT1G66590	AT2G21620	AT1G70581	AT2G14660	AT2G35750	AT2G14247	AT2G05580	AT1G69810	AT2G44190	AT2G21187	AT2G30540	AT2G17890	AT1G70450
AT1G38065	AT1G49005	AT1G50320	AT1G33720	AT1G76952	AT1G18290	AT1G67370	AT1G66600	AT2G21660	AT1G70810	AT2G15130	AT2G36540	AT2G16190	AT2G15090	AT1G71520	AT2G45420	AT2G22980	AT2G32030	AT2G18480	AT1G70460
AT1G38131	AT1G49320	AT1G51270	AT1G33770	AT1G78090	AT1G18320	AT1G67810	AT1G67980	AT2G22450	AT1G71040	AT2G15820	AT2G36630	AT2G18620	AT2G16760	AT1G72416	AT2G46495	AT2G22990	AT2G32150	AT2G19410	AT1G73160
AT1G41830	AT1G49975	AT1G51460	AT1G35180	AT1G78440	AT1G18350	AT1G68725	AT1G68340	AT2G22590	AT1G71140	AT2G16890	AT2G36690	AT2G19060	AT2G16970	AT1G72490	AT2G47895	AT2G23060	AT2G32300	AT2G20515	AT1G79330
AT1G42550	AT1G50280	AT1G51680	AT1G36940	AT1G78970	AT1G18850	AT1G69600	AT1G69410	AT2G23030	AT1G71380	AT2G17240	AT2G37560	AT2G21590	AT2G18540	AT1G73340	AT3G01260	AT2G23755	AT2G33070	AT2G20520	AT1G79860
AT1G44110	AT1G50290	AT1G53070	AT1G43650	AT1G78990	AT1G19180	AT1G69840	AT1G69830	AT2G23910	AT1G71490	AT2G17630	AT2G40330	AT2G21820	AT2G19590	AT1G73410	AT3G06640	AT2G23840	AT2G35210	AT2G22930	AT1G80340
AT1G44575	AT1G51110	AT1G53140	AT1G44050	AT1G79620	AT1G19380	AT1G69890	AT1G70980	AT2G24850	AT1G73300	AT2G19870	AT2G43920	AT2G23010	AT2G21060	AT1G75030	AT3G07195	AT2G24400	AT2G36026	AT2G23050	AT2G01880
AT1G47610	AT1G51440	AT1G53520	AT1G47655	AT1G79760	AT1G20065	AT1G69920	AT1G71360	AT2G25450	AT1G74810	AT2G20450	AT2G44000	AT2G24820	AT2G21490	AT1G75830	AT3G11402	AT2G25080	AT2G36650	AT2G23630	AT2G02690
AT1G48480	AT1G51500	AT1G54385	AT1G48240	AT2G01660	AT1G20160	AT1G70440	AT1G72660	AT2G25730	AT1G75580	AT2G20690	AT2G44370	AT2G27550	AT2G21540	AT1G76650	AT3G13403	AT2G25200	AT2G38600	AT2G23640	AT2G03720
AT1G48600	AT1G51805	AT1G55480	AT1G48260	AT2G03530	AT1G20230	AT1G70640	AT1G72800	AT2G25930	AT1G75900	AT2G23040	AT2G46440	AT2G30670	AT2G22510	AT1G77520	AT3G13404	AT2G25900	AT2G40000	AT2G23960	AT2G04170
AT1G49430	AT1G52220	AT1G59720	AT1G48280	AT2G08610	AT1G20300	AT1G70920	AT1G73680	AT2G27200	AT1G76930	AT2G23350	AT2G46810	AT2G30766	AT2G23240	AT1G77530	AT3G13432	AT2G26211	AT2G40620	AT2G24070	AT2G04680
AT1G49790	AT1G52230	AT1G60270	AT1G49500	AT2G12400	AT1G20310	AT1G71000	AT1G73880	AT2G28840	AT1G77570	AT2G24050	AT2G46970	AT2G31560	AT2G23300	AT1G77730	AT3G13760	AT2G29170	AT2G41430	AT2G25150	AT2G12646
AT1G49830	AT1G52830	AT1G60590	AT1G49780	AT2G15220	AT1G20530	AT1G72120	AT1G74100	AT2G28900	AT1G79680	AT2G24990	AT3G04110	AT2G31980	AT2G23400	AT1G78000	AT3G15356	AT2G29410	AT2G42870	AT2G25160	AT2G14095
AT1G49860	AT1G53290	AT1G60950	AT1G49840	AT2G17040	AT1G21100	AT1G72140	AT1G74870	AT2G29630	AT1G79900	AT2G25270	AT3G04220	AT2G32290	AT2G23540	AT1G78340	AT3G18660	AT2G29650	AT2G43670	AT2G25810	AT2G14820
AT1G50240	AT1G53670	AT1G61190	AT1G50890	AT2G18328	AT1G21940	AT1G72210	AT1G75220	AT2G30870	AT1G80660	AT2G27660	AT3G05932	AT2G33380	AT2G27000	AT1G78950	AT3G21800	AT2G30370	AT2G44500	AT2G28420	AT2G15390
AT1G50490	AT1G54780	AT1G62630	AT1G52190	AT2G18470	AT1G22840	AT1G72330	AT1G75730	AT2G33760	AT2G02060	AT2G28140	AT3G14185	AT2G34810	AT2G27830	AT1G79580	AT3G24300	AT2G32090	AT2G45050	AT2G28490	AT2G16005
AT1G50732	AT1G54820	AT1G62750	AT1G52240	AT2G18800	AT1G22960	AT1G72900	AT1G75750	AT2G34360	AT2G02061	AT2G28570	AT3G14280	AT2G35070	AT2G29380	AT2G01580	AT3G24340	AT2G34430	AT2G46300	AT2G29125	AT2G16385
AT1G51140	AT1G55370	AT1G63360	AT1G52290	AT2G18980	AT1G23100	AT1G73965	AT1G76150	AT2G36390	AT2G03850	AT2G28690	AT3G16670	AT2G35950	AT2G29710	AT2G02630	AT3G24518	AT2G38820	AT3G01840	AT2G31540	AT2G16980
AT1G52510	AT1G55960	AT1G63420	AT1G52315	AT2G21100	AT1G23120	AT1G74020	AT1G76390	AT2G36660	AT2G04038	AT2G30750	AT3G17609	AT2G39330	AT2G31083	AT2G02640	AT3G25011	AT2G39010	AT3G02550	AT2G33020	AT2G17070
AT1G52870	AT1G56670	AT1G63710	AT1G52750	AT2G22920	AT1G23180	AT1G74080	AT1G77000	AT2G38010	AT2G04050	AT2G30970	AT3G18300	AT2G39800	AT2G31085	AT2G04450	AT3G27070	AT2G39855	AT3G02940	AT2G33385	AT2G17080
AT1G54330	AT1G56720	AT1G64080	AT1G52790	AT2G24170	AT1G23280	AT1G74310	AT1G77120	AT2G38170	AT2G04066	AT2G32230	AT3G20210	AT2G40435	AT2G34940	AT2G05180	AT3G27730	AT2G40715	AT3G03240	AT2G34540	AT2G17590
AT1G54450	AT1G57770	AT1G64150	AT1G54200	AT2G24300	AT1G23800	AT1G74360	AT1G78210	AT2G38550	AT2G04965	AT2G32400	AT3G21380	AT2G41190	AT2G35000	AT2G07776	AT3G44765	AT2G43010	AT3G04360	AT2G34850	AT2G18450
AT1G55260	AT1G58280	AT1G64770	AT1G54740	AT2G24440	AT1G24090	AT1G74950	AT1G79780	AT2G38860	AT2G05380	AT2G34080	AT3G21660	AT2G41240	AT2G35600	AT2G14960	AT3G45390	AT2G46670	AT3G05260	AT2G36640	AT2G20030
AT1G55450	AT1G58520	AT1G65060	AT1G55670	AT2G26190	AT1G24490	AT1G75270	AT1G79920	AT2G39920	AT2G05440	AT2G34220	AT3G21670	AT2G42610	AT2G35890	AT2G15490	AT3G45410	AT2G46790	AT3G07000	AT2G37700	AT2G22290
AT1G55760	AT1G61450	AT1G65450	AT1G56540	AT2G28160	AT1G25260	AT1G75600	AT1G80160	AT2G40080	AT2G05510	AT2G34230	AT3G21890	AT2G43440	AT2G36090	AT2G17280	AT3G45440	AT2G47180	AT3G10020	AT2G38152	AT2G22470
AT1G56500	AT1G62960	AT1G65470	AT1G57980	AT2G28250	AT1G25360	AT1G76070	AT1G80245	AT2G40085	AT2G05518	AT2G34640	AT3G23110	AT2G44460	AT2G36100	AT2G18360	AT3G45660	AT3G03105	AT3G13640	AT2G38500	AT2G23410
AT1G56510	AT1G64400	AT1G65710	AT1G57990	AT2G28270	AT1G26340	AT1G76470	AT2G01008	AT2G40100	AT2G05520	AT2G36170	AT3G23390	AT2G45450	AT2G37820	AT2G18370	AT3G45710	AT3G03265	AT3G13750	AT2G39040	AT2G24610
AT1G56520	AT1G64500	AT1G65985	AT1G58290	AT2G28315	AT1G26470	AT1G76600	AT2G01020	AT2G40750	AT2G06255	AT2G36470	AT3G23510	AT2G46880	AT2G38090	AT2G18490	AT3G46810	AT3G04960	AT3G13950	AT2G39050	AT2G24980
AT1G57590	AT1G64530	AT1G66970	AT1G59590	AT2G28410	AT1G26660	AT1G76790	AT2G01023	AT2G40940	AT2G13290	AT2G36590	AT3G25510	AT2G47780	AT2G38110	AT2G18690	AT3G49070	AT3G06780	AT3G14880	AT2G39510	AT2G25240
AT1G59540	AT1G64860	AT1G67035	AT1G61050	AT2G28990	AT1G26770	AT1G76870	AT2G01490	AT2G41660	AT2G14460	AT2G36970	AT3G26210	AT3G02040	AT2G38470	AT2G19150	AT3G49760	AT3G07205	AT3G15770	AT2G40170	AT2G25980
AT1G60390	AT1G65250	AT1G67180	AT1G61170	AT2G29130	AT1G26930	AT1G77510	AT2G02750	AT2G42530	AT2G17740	AT2G37270	AT3G26230	AT3G02480	AT2G39430	AT2G21045	AT3G51060	AT3G07350	AT3G15800	AT2G43470	AT2G26290
AT1G60550	AT1G65295	AT1G67700	AT1G61795	AT2G29660	AT1G27050	AT1G78380	AT2G02760	AT2G42540	AT2G19190	AT2G37600	AT3G26320	AT3G03341	AT2G40320	AT2G21610	AT3G51360	AT3G07425	AT3G16120	AT2G43480	AT2G26410
AT1G60810	AT1G65484	AT1G67750	AT1G62280	AT2G29750	AT1G27470	AT1G78600	AT2G03120	AT2G43550	AT2G20800	AT2G39390	AT3G26590	AT3G07675	AT2G41100	AT2G21720	AT3G57440	AT3G08595	AT3G19680	AT2G43880	AT2G26420
AT1G61300	AT1G65490	AT1G67780	AT1G62520	AT2G32610	AT1G27620	AT1G78660	AT2G07623	AT2G44570	AT2G21260	AT2G39700	AT3G27170	AT3G08240	AT2G42560	AT2G22630	AT3G58550	AT3G08940	AT3G20130	AT2G44910	AT2G29620
AT1G61840	AT1G65870	AT1G68010	AT1G64640	AT2G32620	AT1G27970	AT1G78930	AT2G07671	AT2G47390	AT2G21640	AT2G40010	AT3G28200	AT3G08860	AT2G43150	AT2G22680	AT3G62160	AT3G09450	AT3G20830	AT2G45130	AT2G30340
AT1G62250	AT1G66130	AT1G68350	AT1G65310	AT2G32800	AT1G28190	AT1G79310	AT2G07741	AT2G47460	AT2G22750	AT2G41800	AT3G28540	AT3G08870	AT2G43390	AT2G25260	AT3G62210	AT3G10113	AT3G22500	AT2G45480	AT2G33460
AT1G62560	AT1G66330	AT1G68430	AT1G66020	AT2G33240	AT1G28360	AT1G80450	AT2G07768	AT2G47800	AT2G22860	AT2G43840	AT3G44450	AT3G09922	AT2G47140	AT2G25735	AT3G62280	AT3G10600	AT3G23080	AT2G45890	AT2G34020
AT1G63100	AT1G66540	AT1G69730	AT1G66100	AT2G33310	AT1G29030	AT1G80840	AT2G16586	AT3G03580	AT2G23130	AT2G44120	AT3G45210	AT3G12145	AT2G48130	AT2G27010	AT4G00700	AT3G11690	AT3G24020	AT2G46535	AT2G34830
AT1G63220	AT1G66940	AT1G70370	AT1G66110	AT2G33570	AT1G29195	AT2G01170	AT2G18410	AT3G03660	AT2G23620	AT2G45930	AT3G46130	AT3G12500	AT2G48140	AT2G27880	AT4G01740	AT3G11900	AT3G24500	AT2G46570	AT2G34910
AT1G63300	AT1G66950	AT1G70470	AT1G66190	AT2G34180	AT1G29270	AT2G02810	AT2G18510	AT3G04550	AT2G24100	AT2G46750	AT3G46330	AT3G12750	AT3G01513	AT2G29330	AT4G04700	AT3G12320	AT3G25950	AT2G46680	AT2G37370
AT1G63470	AT1G66960	AT1G70560	AT1G66230	AT2G35770	AT1G29290	AT2G05630	AT2G18550	AT3G05970	AT2G24130	AT3G02885	AT3G47580	AT3G13130	AT3G01570	AT2G33205	AT4G07170	AT3G12900	AT3G26120	AT2G46860	AT2G37670
AT1G63650	AT1G67105	AT1G71500	AT1G66900	AT2G35990	AT1G29320	AT2G05710	AT2G19310	AT3G05980	AT2G24180	AT3G03630	AT3G48320	AT3G14210	AT3G01990	AT2G35380	AT4G08535	AT3G14560	AT3G26200	AT2G47770	AT2G38060
AT1G63880	AT1G67590	AT1G71760	AT1G67040	AT2G37090	AT1G29940	AT2G07617	AT2G20560	AT3G06160	AT2G24195	AT3G04650	AT3G48490	AT3G14395	AT3G03500	AT2G36295	AT4G11040	AT3G14595	AT3G26470	AT2G47880	AT2G38100
AT1G64625	AT1G67740	AT1G73650	AT1G67050	AT2G37950	AT1G30040	AT2G07667	AT2G20940	AT3G07650	AT2G24260	AT3G04840	AT3G50010	AT3G15650	AT3G03650	AT2G36710	AT4G11320	AT3G15050	AT3G27630	AT3G01516	AT2G39110
AT1G64780	AT1G68740	AT1G74420	AT1G67900	AT2G45040	AT1G30135	AT2G07707	AT2G23120	AT3G09390	AT2G24680	AT3G05790	AT3G51075	AT3G16360	AT3G04370	AT2G36885	AT4G15300	AT3G15270	AT3G29370	AT3G01730	AT2G39900
AT1G64970	AT1G68830	AT1G74890	AT1G68190	AT2G45400	AT1G30240	AT2G07722	AT2G23170	AT3G10410	AT2G25620	AT3G06680	AT3G52526	AT3G16560	AT3G11370	AT2G36890	AT4G15393	AT3G16240	AT3G29670	AT3G01940	AT2G41970
AT1G65010	AT1G69230	AT1G75040	AT1G68200	AT2G45850	AT1G30700	AT2G07739	AT2G24535	AT3G13650	AT2G25680	AT3G06755	AT3G52561	AT3G16770	AT3G11430	AT2G37070	AT4G15740	AT3G16800	AT3G42800	AT3G04050	AT2G42850
AT1G65230	AT1G69252	AT1G75150	AT1G68670	AT2G46530	AT1G30960	AT2G07775	AT2G25140	AT3G14260	AT2G25770	AT3G07050	AT3G52740	AT3G17790	AT3G11550	AT2G37210	AT4G18195	AT3G18773	AT3G43850	AT3G07070	AT2G43610
AT1G66140	AT1G69430	AT1G76450	AT1G68840	AT2G46760	AT1G31430	AT2G07779	AT2G28120	AT3G14310	AT2G26370	AT3G07110	AT3G56890	AT3G18000	AT3G15280	AT2G37430	AT4G18260	AT3G21090	AT3G44290	AT3G07490	AT2G44080
AT1G68440	AT1G69700	AT1G76530	AT1G69160	AT2G47860	AT1G31660	AT2G07815	AT2G28130	AT3G14990	AT2G26440	AT3G07290	AT3G57640	AT3G18290	AT3G15670	AT2G37980	AT4G20362	AT3G23635	AT3G48390	AT3G10320	AT2G44110
AT1G68470	AT1G70250	AT1G78510	AT1G70860	AT3G01190	AT1G31790	AT2G14520	AT2G28400	AT3G15140	AT2G27150	AT3G07430	AT3G61880	AT3G19620	AT3G16440	AT2G38390	AT4G25750	AT3G24463	AT3G49160	AT3G10470	AT2G45220
AT1G68780	AT1G70260	AT1G78820	AT1G71020	AT3G01220	AT1G32415	AT2G15480	AT2G28440	AT3G16330	AT2G27300	AT3G08520	AT4G01720	AT3G21560	AT3G18900	AT2G39370	AT4G29340	AT3G25880	AT3G49790	AT3G10660	AT2G45750
AT1G69420	AT1G70580	AT1G78860	AT1G71970	AT3G01750	AT1G33390	AT2G15880	AT2G29440	AT3G16565	AT2G28630	AT3G08740	AT4G02330	AT3G22560	AT3G20015	AT2G39530	AT4G30640	AT3G26280	AT3G49820	AT3G12520	AT2G46140
AT1G69523	AT1G70610	AT1G79040	AT1G72220	AT3G01760	AT1G33960	AT2G15890	AT2G29450	AT3G19330	AT2G28860	AT3G09200	AT4G03420	AT3G22740	AT3G22240	AT2G40300	AT4G30860	AT3G26290	AT3G50220	AT3G13175	AT2G46850
AT1G70410	AT1G70985	AT1G80280	AT1G72310	AT3G03530	AT1G34360	AT2G15960	AT2G30480	AT3G19490	AT2G29090	AT3G09630	AT4G04415	AT3G22840	AT3G22600	AT2G40350	AT4G31710	AT3G27970	AT3G50470	AT3G14440	AT2G47000
AT1G70550	AT1G71015	AT2G01905	AT1G73540	AT3G03620	AT1G34380	AT2G16900	AT2G30550	AT3G20810	AT2G29350	AT3G12965	AT4G05685	AT3G24310	AT3G23175	AT2G40370	AT4G34770	AT3G45970	AT3G50800	AT3G14510	AT2G47360
AT1G70830	AT1G71340	AT2G03710	AT1G73640	AT3G04210	AT1G37130	AT2G17500	AT2G32120	AT3G22231	AT2G31230	AT3G13080	AT4G07820	AT3G25760	AT3G23800	AT2G42060	AT4G34930	AT3G46370	AT3G51325	AT3G14530	AT2G47530
AT1G70890	AT1G71480	AT2G04039	AT1G74670	AT3G05150	AT1G42440	AT2G17840	AT2G32670	AT3G22235	AT2G32179	AT3G15170	AT4G09430	AT3G26170	AT3G25250	AT2G43590	AT4G37890	AT3G46630	AT3G51910	AT3G15990	AT2G47540
AT1G70900	AT1G72200	AT2G04070	AT1G74675	AT3G06130	AT1G43860	AT2G18193	AT2G32920	AT3G22250	AT2G32280	AT3G15460	AT4G11000	AT3G27660	AT3G25790	AT2G44340	AT5G02140	AT3G47090	AT3G54065	AT3G17520	AT3G05155
AT1G70940	AT1G72240	AT2G04790	AT1G74710	AT3G06370	AT1G43980	AT2G18210	AT2G33150	AT3G22310	AT2G32390	AT3G16080	AT4G11310	AT3G28220	AT3G26610	AT2G45180	AT5G04000	AT3G47470	AT3G55090	AT3G17690	AT3G05890
AT1G71200	AT1G72300	AT2G10940	AT1G75180	AT3G06460	AT1G44350	AT2G20142	AT2G34600	AT3G22830	AT2G32487	AT3G16350	AT4G11400	AT3G28270	AT3G26760	AT2G47550	AT5G05400	AT3G47500	AT3G55230	AT3G18170	AT3G05920
AT1G71691	AT1G73120	AT2G13360	AT1G75250	AT3G07010	AT1G44890	AT2G22770	AT2G34900	AT3G24420	AT2G32660	AT3G16780	AT4G12540	AT3G28290	AT3G29630	AT3G02493	AT5G10100	AT3G49055	AT3G55980	AT3G19430	AT3G07900
AT1G71810	AT1G73220	AT2G16060	AT1G75460	AT3G07320	AT1G45110	AT2G25110	AT2G35290	AT3G24760	AT2G32830	AT3G17170	AT4G12550	AT3G28300	AT3G29780	AT3G02840	AT5G11920	AT3G50560	AT3G56250	AT3G19710	AT3G09240
AT1G72030	AT1G73530	AT2G16440	AT1G76110	AT3G07880	AT1G47510	AT2G25460	AT2G36460	AT3G25770	AT2G34000	AT3G18130	AT4G14180	AT3G28360	AT3G32047	AT3G03280	AT5G15130	AT3G51300	AT3G56730	AT3G20460	AT3G09925
AT1G72250	AT1G73600	AT2G16580	AT1G76610	AT3G07960	AT1G48460	AT2G25950	AT2G36770	AT3G26580	AT2G34070	AT3G18420	AT4G14690	AT3G28580	AT3G42850	AT3G04320	AT5G17170	AT3G51680	AT3G58000	AT3G20590	AT3G09940
AT1G72645	AT1G73610	AT2G16850	AT1G76800	AT3G08490	AT1G48570	AT2G26150	AT2G36950	AT3G26840	AT2G36080	AT3G18510	AT4G14700	AT3G29590	AT3G45530	AT3G05800	AT5G20470	AT3G53420	AT3G60290	AT3G21340	AT3G10200
AT1G72670	AT1G73670	AT2G17050	AT1G77960	AT3G09020	AT1G48920	AT2G26200	AT2G37060	AT3G28635	AT2G36210	AT3G19030	AT4G15417	AT3G30725	AT3G45680	AT3G06390	AT5G22310	AT3G53470	AT3G60700	AT3G21620	AT3G10710
AT1G72970	AT1G73870	AT2G17770	AT1G78100	AT3G09330	AT1G49540	AT2G26560	AT2G38490	AT3G28660	AT2G36610	AT3G19250	AT4G18210	AT3G45960	AT3G46270	AT3G07970	AT5G25160	AT3G53830	AT3G61060	AT3G21680	AT3G12240
AT1G73620	AT1G74730	AT2G19690	AT1G78110	AT3G10340	AT1G49570	AT2G27080	AT2G40180	AT3G46970	AT2G36980	AT3G20730	AT4G20160	AT3G47640	AT3G47220	AT3G09290	AT5G28610	AT3G54500	AT3G61260	AT3G23470	AT3G12540
AT1G74070	AT1G74875	AT2G19920	AT1G78120	AT3G11385	AT1G50400	AT2G27310	AT2G42340	AT3G47860	AT2G37760	AT3G21250	AT4G21490	AT3G48240	AT3G47400	AT3G09400	AT5G35525	AT3G54510	AT3G62570	AT3G23630	AT3G13610
AT1G74470	AT1G75100	AT2G20950	AT1G80370	AT3G12710	AT1G50420	AT2G27500	AT2G42790	AT3G48990	AT2G38250	AT3G21690	AT4G21780	AT3G48510	AT3G47780	AT3G09960	AT5G36000	AT3G54720	AT3G62730	AT3G24210	AT3G14940
AT1G74690	AT1G75110	AT2G20980	AT2G01340	AT3G14170	AT1G51310	AT2G27510	AT2G43400	AT3G49950	AT2G38530	AT3G21750	AT4G21940	AT3G48770	AT3G48344	AT3G11050	AT5G38350	AT3G54890	AT3G62780	AT3G24750	AT3G15700
AT1G74770	AT1G75690	AT2G21330	AT2G01760	AT3G15240	AT1G51380	AT2G28110	AT2G47600	AT3G50120	AT2G38940	AT3G22800	AT4G22513	AT3G49340	AT3G48970	AT3G12955	AT5G40590	AT3G55240	AT4G01250	AT3G25290	AT3G16390
AT1G74880	AT1G76100	AT2G21970	AT2G03590	AT3G15250	AT1G51620	AT2G29420	AT3G04710	AT3G50500	AT2G39030	AT3G23120	AT4G22755	AT3G51670	AT3G50400	AT3G13310	AT5G43520	AT3G55580	AT4G02090	AT3G25795	AT3G17600
AT1G75090	AT1G76420	AT2G22190	AT2G03730	AT3G16920	AT1G51800	AT2G29470	AT3G06345	AT3G52180	AT2G39230	AT3G25520	AT4G23250	AT3G54820	AT3G51642	AT3G13435	AT5G43690	AT3G56350	AT4G02780	AT3G27250	AT3G18715
AT1G75500	AT1G76570	AT2G23530	AT2G04500	AT3G18200	AT1G52160	AT2G29500	AT3G08690	AT3G53460	AT2G39710	AT3G25700	AT4G23300	AT3G55110	AT3G51710	AT3G15630	AT5G43890	AT3G59060	AT4G02810	AT3G27920	AT3G20160
AT1G75680	AT1G77090	AT2G23600	AT2G07585	AT3G18800	AT1G52200	AT2G30130	AT3G08970	AT3G53530	AT2G40200	AT3G25890	AT4G23560	AT3G55515	AT3G52060	AT3G16210	AT5G45080	AT3G59510	AT4G03340	AT3G32030	AT3G20940
AT1G75710	AT1G78476	AT2G23700	AT2G12461	AT3G20640	AT1G52343	AT2G30395	AT3G09440	AT3G54640	AT2G41850	AT3G25970	AT4G23720	AT3G56970	AT3G52790	AT3G16720	AT5G45730	AT3G61028	AT4G08590	AT3G43110	AT3G21180
AT1G76020	AT1G78865	AT2G24280	AT2G16230	AT3G21710	AT1G52430	AT2G30400	AT3G10370	AT3G55390	AT2G43445	AT3G27180	AT4G24890	AT3G56980	AT3G53450	AT3G17220	AT5G46600	AT3G61580	AT4G08950	AT3G43190	AT3G23870
AT1G76310	AT1G79060	AT2G24645	AT2G16990	AT3G21720	AT1G52640	AT2G31910	AT3G11270	AT3G55450	AT2G43510	AT3G27620	AT4G25110	AT3G57260	AT3G53510	AT3G19040	AT5G49770	AT3G61898	AT4G10160	AT3G44510	AT3G24240
AT1G76540	AT1G79520	AT2G24700	AT2G18300	AT3G22410	AT1G52710	AT2G31945	AT3G12050	AT3G56090	AT2G43530	AT3G28900	AT4G25850	AT3G60440	AT3G53990	AT3G19390	AT5G49780	AT3G62760	AT4G10250	AT3G45070	AT3G26460
AT1G76740	AT1G80760	AT2G25220	AT2G18560	AT3G22620	AT1G52770	AT2G32140	AT3G12580	AT3G56260	AT2G43780	AT3G28930	AT4G28800	AT3G61220	AT3G54940	AT3G19920	AT5G52220	AT3G62950	AT4G11280	AT3G45080	AT3G28550
AT1G77270	AT2G01900	AT2G25480	AT2G19660	AT3G23090	AT1G52930	AT2G32190	AT3G12860	AT3G56710	AT2G45900	AT3G30770	AT4G33560	AT3G61840	AT3G56400	AT3G20380	AT5G52250	AT4G01200	AT4G13580	AT3G45860	AT3G43890
AT1G77490	AT2G04032	AT2G25510	AT2G19810	AT3G23190	AT1G53330	AT2G32510	AT3G12880	AT3G58570	AT2G46310	AT3G44590	AT4G36880	AT3G63110	AT3G56620	AT3G22415	AT5G52800	AT4G04020	AT4G14270	AT3G46170	AT3G43930
AT1G78020	AT2G05075	AT2G25530	AT2G20260	AT3G23430	AT1G53645	AT2G33830	AT3G13276	AT3G59820	AT2G47190	AT3G45140	AT4G37095	AT4G00870	AT3G58450	AT3G23180	AT5G54040	AT4G04840	AT4G14370	AT3G46760	AT3G44326
AT1G78170	AT2G05215	AT2G26080	AT2G20835	AT3G23880	AT1G53760	AT2G34350	AT3G13450	AT3G60415	AT2G48090	AT3G47370	AT4G38560	AT4G01060	AT3G60530	AT3G25820	AT5G54230	AT4G04865	AT4G16270	AT3G48940	AT3G44870
AT1G78370	AT2G05310	AT2G26180	AT2G21650	AT3G24110	AT1G53920	AT2G34355	AT3G13470	AT3G61160	AT3G01970	AT3G47450	AT4G39340	AT4G01080	AT3G61270	AT3G25830	AT5G58280	AT4G10340	AT4G16400	AT3G49570	AT3G45700
AT1G78430	AT2G05620	AT2G26550	AT2G21880	AT3G24535	AT1G55020	AT2G35658	AT3G15750	AT3G62550	AT3G02620	AT3G49010	AT5G01320	AT4G01985	AT3G61450	AT3G26130	AT5G59260	AT4G10910	AT4G16640	AT3G49580	AT3G47740
AT1G78580	AT2G05995	AT2G26580	AT2G22540	AT3G25190	AT1G55040	AT2G35980	AT3G16050	AT3G63160	AT3G03470	AT3G49910	AT5G03020	AT4G03960	AT3G61680	AT3G26330	AT5G59680	AT4G11950	AT4G17350	AT3G50230	AT3G48340
AT1G79420	AT2G08220	AT2G26760	AT2G22810	AT3G25710	AT1G55080	AT2G36270	AT3G17810	AT4G01130	AT3G03600	AT3G49970	AT5G03085	AT4G08780	AT3G62740	AT3G27150	AT5G60650	AT4G12170	AT4G20380	AT3G50640	AT3G49190
AT1G79480	AT2G13680	AT2G26820	AT2G23290	AT3G25930	AT1G55610	AT2G36380	AT3G21755	AT4G02710	AT3G04720	AT3G51800	AT5G04380	AT4G08870	AT4G00080	AT3G29000	AT5G62480	AT4G13000	AT4G21020	AT3G51810	AT3G49845
AT1G80690	AT2G14580	AT2G26910	AT2G23690	AT3G27200	AT1G56570	AT2G36730	AT3G22886	AT4G02940	AT3G05630	AT3G52380	AT5G05290	AT4G09820	AT4G03480	AT3G32980	AT5G65350	AT4G13572	AT4G21510	AT3G53040	AT3G49930
AT1G80850	AT2G15020	AT2G26975	AT2G24600	AT3G28345	AT1G58420	AT2G36780	AT3G22980	AT4G04330	AT3G05650	AT3G52390	AT5G06845	AT4G09970	AT4G05200	AT3G42180	AT5G66780	AT4G15096	AT4G21745	AT3G53980	AT3G49960
AT2G01420	AT2G16280	AT2G27970	AT2G26480	AT3G32040	AT1G60080	AT2G38340	AT3G23710	AT4G09020	AT3G05660	AT3G53430	AT5G08760	AT4G11650	AT4G08160	AT3G44540	AT5G67450	AT4G16015	AT4G21970	AT3G54770	AT3G50130
AT2G01505	AT2G18120	AT2G27990	AT2G26700	AT3G44550	AT1G60620	AT2G38465	AT3G24100	AT4G11370	AT3G05770	AT3G54990	AT5G10440	AT4G11910	AT4G08450	AT3G44900	ATCG00650	AT4G18490	AT4G23570	AT3G58060	AT3G52820
AT2G01590	AT2G19780	AT2G28260	AT2G26710	AT3G44730	AT1G60640	AT2G38760	AT3G25230	AT4G11600	AT3G06120	AT3G55010	AT5G10605	AT4G12580	AT4G09110	AT3G45840	ATCG00750	AT4G20450	AT4G24140	AT3G59370	AT3G53250
AT2G01910	AT2G19990	AT2G28560	AT2G27385	AT3G45160	AT1G60730	AT2G39980	AT3G26740	AT4G12290	AT3G07730	AT3G55280	AT5G11590	AT4G13810	AT4G09120	AT3G45870	ATCG00820	AT4G22640	AT4G24230	AT3G59830	AT3G54580
AT2G01990	AT2G20570	AT2G28740	AT2G28150	AT3G45330	AT1G60850	AT2G40113	AT3G27580	AT4G13345	AT3G08640	AT3G56070	AT5G14870	AT4G14020	AT4G10560	AT3G46090	ATMG01330	AT4G23070	AT4G26580	AT3G60280	AT3G54590
AT2G02020	AT2G21200	AT2G28950	AT2G28305	AT3G46490	AT1G60890	AT2G40340	AT3G28700	AT4G14103	AT3G09250	AT3G57150	AT5G16190	AT4G14090	AT4G13890	AT3G47040		AT4G25010	AT4G27280	AT3G62590	AT3G54870
AT2G02780	AT2G21300	AT2G29180	AT2G28350	AT3G46720	AT1G61255	AT2G41380	AT3G29190	AT4G14400	AT3G09415	AT3G59140	AT5G19850	AT4G16370	AT4G14940	AT3G47200		AT4G25470	AT4G28150	AT4G00880	AT3G55940
AT2G03090	AT2G21320	AT2G30890	AT2G29050	AT3G46730	AT1G61320	AT2G42430	AT3G29810	AT4G15230	AT3G10450	AT3G59980	AT5G20670	AT4G17470	AT4G16600	AT3G47210		AT4G26288	AT4G28720	AT4G01110	AT3G59130
AT2G03750	AT2G21830	AT2G31270	AT2G29290	AT3G49330	AT1G61360	AT2G42660	AT3G41762	AT4G16146	AT3G13437	AT3G61490	AT5G21482	AT4G17770	AT4G17215	AT3G47950		AT4G27290	AT4G28890	AT4G01830	AT3G60330
AT2G04780	AT2G21960	AT2G32540	AT2G29300	AT3G50240	AT1G61380	AT2G43000	AT3G47380	AT4G17140	AT3G14620	AT3G61820	AT5G26790	AT4G17980	AT4G17785	AT3G47980		AT4G27310	AT4G30120	AT4G03500	AT3G60550
AT2G05790	AT2G22240	AT2G32940	AT2G29670	AT3G50350	AT1G61400	AT2G43520	AT3G49645	AT4G18240	AT3G14700	AT3G62870	AT5G38344	AT4G19960	AT4G18425	AT3G48360		AT4G27450	AT4G30280	AT4G04610	AT3G61410
AT2G06520	AT2G23000	AT2G33280	AT2G30570	AT3G51290	AT1G61460	AT2G43820	AT3G50410	AT4G18250	AT3G15534	AT4G00165	AT5G39110	AT4G21640	AT4G18550	AT3G48450		AT4G27850	AT4G34970	AT4G04810	AT3G61930
AT2G06850	AT2G23180	AT2G33530	AT2G31480	AT3G51350	AT1G61570	AT2G43870	AT3G50480	AT4G19120	AT3G15720	AT4G02380	AT5G39180	AT4G21650	AT4G19160	AT3G49860		AT4G30940	AT4G35470	AT4G08400	AT3G62100
AT2G07170	AT2G23430	AT2G33560	AT2G32100	AT3G52550	AT1G61580	AT2G44520	AT3G50760	AT4G19390	AT3G16712	AT4G02990	AT5G41900	AT4G21930	AT4G19720	AT3G50150		AT4G31398	AT4G36050	AT4G08410	AT3G62680
AT2G12462	AT2G24270	AT2G33855	AT2G32550	AT3G53010	AT1G61640	AT2G44810	AT3G51090	AT4G20890	AT3G18250	AT4G08770	AT5G42040	AT4G23000	AT4G20140	AT3G50260		AT4G32350	AT4G36730	AT4G08620	AT4G00680
AT2G13820	AT2G26040	AT2G34060	AT2G32560	AT3G53680	AT1G61667	AT2G46240	AT3G51440	AT4G21990	AT3G18280	AT4G08850	AT5G42110	AT4G23600	AT4G21850	AT3G51330		AT4G33666	AT4G37240	AT4G09760	AT4G01140
AT2G14050	AT2G26515	AT2G34190	AT2G32870	AT3G54270	AT1G61870	AT2G46600	AT3G51450	AT4G22590	AT3G18950	AT4G10450	AT5G42840	AT4G24000	AT4G22810	AT3G52748		AT4G34000	AT4G37610	AT4G09990	AT4G01240
AT2G15440	AT2G26800	AT2G34680	AT2G32880	AT3G55990	AT1G61890	AT2G46990	AT3G51860	AT4G23100	AT3G19270	AT4G10480	AT5G43290	AT4G24450	AT4G23220	AT3G53800		AT4G35770	AT4G38390	AT4G11190	AT4G01770
AT2G16270	AT2G27420	AT2G35310	AT2G33790	AT3G56230	AT1G62150	AT2G47520	AT3G53232	AT4G23170	AT3G20240	AT4G10720	AT5G43300	AT4G24540	AT4G23515	AT3G54040		AT4G35783	AT5G01490	AT4G11210	AT4G01925
AT2G17060	AT2G28580	AT2G35960	AT2G34010	AT3G58810	AT1G62350	AT2G47730	AT3G53370	AT4G24350	AT3G20470	AT4G11521	AT5G43590	AT4G25000	AT4G24080	AT3G55150		AT4G35840	AT5G01545	AT4G11211	AT4G02270
AT2G17300	AT2G28780	AT2G36200	AT2G34620	AT3G59680	AT1G62380	AT3G01830	AT3G55500	AT4G24690	AT3G21080	AT4G12735	AT5G44390	AT4G26950	AT4G25160	AT3G58190		AT4G36040	AT5G01700	AT4G12510	AT4G03330
AT2G17620	AT2G29680	AT2G36570	AT2G35260	AT3G60390	AT1G62580	AT3G02875	AT3G55720	AT4G26080	AT3G21351	AT4G15440	AT5G44565	AT4G27520	AT4G25240	AT3G59120		AT4G36850	AT5G02160	AT4G12520	AT4G04830
AT2G18050	AT2G30520	AT2G37040	AT2G35710	AT3G62040	AT1G62730	AT3G03640	AT3G55840	AT4G26670	AT3G21520	AT4G15720	AT5G44578	AT4G27570	AT4G25310	AT3G59900		AT4G37220	AT5G02415	AT4G14280	AT4G10370
AT2G18230	AT2G30790	AT2G37300	AT2G36050	AT3G63200	AT1G63010	AT3G04010	AT3G56030	AT4G27130	AT3G22750	AT4G16260	AT5G44820	AT4G31330	AT4G25560	AT3G60490		AT4G37235	AT5G06800	AT4G14640	AT4G10510
AT2G18890	AT2G31110	AT2G37390	AT2G36895	AT3G63470	AT1G63250	AT3G04300	AT3G57810	AT4G27560	AT3G25180	AT4G16390	AT5G46115	AT4G33030	AT4G25580	AT3G61390		AT4G38700	AT5G07130	AT4G15150	AT4G11230
AT2G19580	AT2G31380	AT2G37450	AT2G37025	AT4G00380	AT1G63440	AT3G04640	AT3G59710	AT4G28490	AT3G25990	AT4G16720	AT5G47700	AT4G33040	AT4G26220	AT4G00070		AT4G38850	AT5G07560	AT4G15620	AT4G11610
AT2G19620	AT2G32010	AT2G37960	AT2G37440	AT4G00480	AT1G63780	AT3G04800	AT3G60690	AT4G30650	AT3G26220	AT4G16835	AT5G48540	AT4G35190	AT4G27150	AT4G00250		AT5G01520	AT5G07650	AT4G16160	AT4G12050
AT2G20240	AT2G32160	AT2G38160	AT2G38480	AT4G01390	AT1G63810	AT3G05380	AT3G61190	AT4G31500	AT3G27400	AT4G17030	AT5G54130	AT4G36700	AT4G27440	AT4G02830		AT5G01820	AT5G07870	AT4G16230	AT4G13390
AT2G20340	AT2G32235	AT2G38720	AT2G40160	AT4G01440	AT1G64160	AT3G05390	AT3G62430	AT4G32340	AT3G27540	AT4G18100	AT5G56795	AT4G37420	AT4G27530	AT4G04423		AT5G02020	AT5G09430	AT4G16620	AT4G13440
AT2G20590	AT2G32460	AT2G38810	AT2G40530	AT4G03130	AT1G64185	AT3G05685	AT4G01335	AT4G32445	AT3G28007	AT4G19450	AT5G57240	AT4G39210	AT4G28703	AT4G04745		AT5G02180	AT5G13700	AT4G17670	AT4G13620
AT2G20700	AT2G32690	AT2G38995	AT2G40610	AT4G03540	AT1G64220	AT3G05880	AT4G01360	AT4G33480	AT3G28100	AT4G20770	AT5G60440	AT4G39730	AT4G29800	AT4G05650		AT5G02810	AT5G14070	AT4G19030	AT4G14305
AT2G20750	AT2G33350	AT2G39470	AT2G40900	AT4G04460	AT1G64380	AT3G06630	AT4G02550	AT4G33700	AT3G43580	AT4G21400	AT5G64910	AT5G01300	AT4G30670	AT4G08555		AT5G02865	AT5G15120	AT4G20040	AT4G14390
AT2G20870	AT2G34460	AT2G39730	AT2G41170	AT4G04955	AT1G64600	AT3G06710	AT4G04620	AT4G33800	AT3G44300	AT4G21910	AT5G65510	AT5G01790	AT4G30850	AT4G09300		AT5G03615	AT5G15150	AT4G20210	AT4G18430
AT2G21050	AT2G34720	AT2G40150	AT2G41420	AT4G08150	AT1G64660	AT3G07150	AT4G05100	AT4G33980	AT3G44310	AT4G23140	ENSRNA049493835	AT5G03210	AT4G32780	AT4G10350		AT5G06970	AT5G15330	AT4G22214	AT4G19680
AT2G21340	AT2G34960	AT2G40475	AT2G41880	AT4G11050	AT1G64810	AT3G07273	AT4G06880	AT4G34135	AT3G44660	AT4G24260	ENSRNA049493837	AT5G04150	AT4G33610	AT4G12410		AT5G06980	AT5G18930	AT4G22666	AT4G20190
AT2G21370	AT2G35612	AT2G40480	AT2G41990	AT4G13680	AT1G64940	AT3G07640	AT4G08505	AT4G34200	AT3G44790	AT4G26230		AT5G05250	AT4G34320	AT4G13420		AT5G10880	AT5G19120	AT4G22790	AT4G20460
AT2G22610	AT2G35660	AT2G41090	AT2G42190	AT4G13710	AT1G64950	AT3G07770	AT4G08990	AT4G34590	AT3G44880	AT4G27380		AT5G06790	AT4G34419	AT4G14780		AT5G11570	AT5G21170	AT4G22840	AT4G21830
AT2G22670	AT2G36145	AT2G41330	AT2G42380	AT4G14060	AT1G65030	AT3G09340	AT4G10040	AT4G34710	AT3G45638	AT4G27657		AT5G07990	AT4G35160	AT4G15350		AT5G12840	AT5G22140	AT4G22940	AT4G21840
AT2G24010	AT2G37240	AT2G41370	AT2G42900	AT4G14465	AT1G65120	AT3G09350	AT4G10500	AT4G35630	AT3G46110	AT4G29710		AT5G10760	AT4G35350	AT4G15380		AT5G14895	AT5G22920	AT4G25220	AT4G22080
AT2G24762	AT2G37460	AT2G41450	AT2G42980	AT4G15160	AT1G65730	AT3G09950	AT4G12900	AT4G36910	AT3G46560	AT4G31700		AT5G11930	AT4G35380	AT4G16350		AT5G18636	AT5G23130	AT4G25250	AT4G22217
AT2G25060	AT2G37720	AT2G42110	AT2G43050	AT4G15390	AT1G65820	AT3G10300	AT4G13110	AT4G37870	AT3G46690	AT4G31800		AT5G13170	AT4G36610	AT4G17490		AT5G20810	AT5G23860	AT4G25434	AT4G24580
AT2G25625	AT2G37900	AT2G42260	AT2G43230	AT4G15960	AT1G66070	AT3G10780	AT4G13330	AT4G39070	AT3G49120	AT4G34740		AT5G13930	AT4G38080	AT4G18340		AT5G23700	AT5G23950	AT4G28650	AT4G25070
AT2G25880	AT2G38740	AT2G42800	AT2G43330	AT4G17220	AT1G66160	AT3G10930	AT4G14230	AT4G39230	AT3G49980	AT4G38100		AT5G15500	AT5G01050	AT4G18610		AT5G24030	AT5G24040	AT4G29190	AT4G25190
AT2G26695	AT2G39240	AT2G42990	AT2G44740	AT4G17280	AT1G66280	AT3G10960	AT4G14430	AT4G39260	AT3G51600	AT4G38710		AT5G17220	AT5G01360	AT4G19920		AT5G24206	AT5G38700	AT4G29690	AT4G25790
AT2G27402	AT2G39250	AT2G44300	AT2G45190	AT4G18205	AT1G67070	AT3G10985	AT4G14716	AT5G01500	AT3G53200	AT4G39320		AT5G17450	AT5G04200	AT4G20000		AT5G25190	AT5G38743	AT4G30320	AT4G25820
AT2G27740	AT2G40460	AT2G44480	AT2G46220	AT4G18640	AT1G67970	AT3G11020	AT4G14746	AT5G02860	AT3G55130	AT4G39960		AT5G19470	AT5G06330	AT4G20235		AT5G26146	AT5G40330	AT4G31320	AT4G26010
AT2G27920	AT2G40470	AT2G44580	AT2G46330	AT4G18780	AT1G68290	AT3G11150	AT4G15260	AT5G03630	AT3G57780	AT5G01775		AT5G20150	AT5G07330	AT4G20920		AT5G36940	AT5G42200	AT4G33790	AT4G26470
AT2G28470	AT2G41120	AT2G46380	AT2G46710	AT4G19020	AT1G68500	AT3G11330	AT4G15570	AT5G05220	AT3G59930	AT5G02240		AT5G20700	AT5G07475	AT4G21063		AT5G38820	AT5G43030	AT4G36600	AT4G26770
AT2G28620	AT2G41250	AT2G46430	AT2G46780	AT4G19370	AT1G68930	AT3G11340	AT4G16660	AT5G05560	AT3G60140	AT5G02610		AT5G20790	AT5G07570	AT4G21340		AT5G40500	AT5G45340	AT4G37160	AT4G27400
AT2G28760	AT2G41260	AT2G46660	AT2G47930	AT4G20230	AT1G68990	AT3G11570	AT4G18050	AT5G06540	AT3G60160	AT5G02870		AT5G22460	AT5G07780	AT4G23280		AT5G42600	AT5G45840	AT4G37400	AT4G28850
AT2G29310	AT2G41290	AT2G47240	AT3G01490	AT4G20240	AT1G69070	AT3G13790	AT4G18280	AT5G06690	AT3G61113	AT5G02940		AT5G23020	AT5G08250	AT4G23810		AT5G44260	AT5G47160	AT4G37970	AT4G29180
AT2G29890	AT2G41510	AT3G01440	AT3G01860	AT4G20390	AT1G69210	AT3G15210	AT4G18910	AT5G08000	AT3G62460	AT5G04310		AT5G24080	AT5G09415	AT4G24310		AT5G45630	AT5G49450	AT4G38410	AT4G30170
AT2G30010	AT2G41870	AT3G01500	AT3G01960	AT4G20820	AT1G69350	AT3G15340	AT4G18980	AT5G08380	AT3G62499	AT5G04800		AT5G24640	AT5G09520	AT4G24570		AT5G45810	AT5G50290	AT4G39190	AT4G30420
AT2G30820	AT2G42220	AT3G02730	AT3G02170	AT4G21200	AT1G69520	AT3G15440	AT4G19230	AT5G11150	AT4G00390	AT5G05340		AT5G24770	AT5G09530	AT4G27654		AT5G45820	AT5G51790	AT4G40010	AT4G30560
AT2G32500	AT2G42975	AT3G02820	AT3G03820	AT4G23180	AT1G69760	AT3G15450	AT4G19395	AT5G12170	AT4G01010	AT5G05390		AT5G25980	AT5G10278	AT4G28110		AT5G45830	AT5G51810	AT5G01060	AT4G31250
AT2G32590	AT2G43140	AT3G02830	AT3G03830	AT4G23500	AT1G69930	AT3G15500	AT4G20930	AT5G14920	AT4G01630	AT5G06250		AT5G26220	AT5G10280	AT4G28410		AT5G47000	AT5G52170	AT5G01330	AT4G31470
AT2G32640	AT2G43200	AT3G02850	AT3G03840	AT4G25090	AT1G70140	AT3G15590	AT4G21320	AT5G15960	AT4G02140	AT5G08260		AT5G27060	AT5G10830	AT4G33970		AT5G52570	AT5G54050	AT5G01640	AT4G33730
AT2G32860	AT2G43560	AT3G04140	AT3G03850	AT4G25100	AT1G70650	AT3G16740	AT4G21440	AT5G15970	AT4G02280	AT5G08400		AT5G28030	AT5G11070	AT4G36410		AT5G52900	AT5G54490	AT5G02220	AT4G33880
AT2G32990	AT2G44230	AT3G05600	AT3G03870	AT4G25140	AT1G71210	AT3G20340	AT4G21570	AT5G17700	AT4G02360	AT5G09730		AT5G28490	AT5G11670	AT4G37340		AT5G54148	AT5G54740	AT5G03545	AT4G34580
AT2G33400	AT2G44690	AT3G05740	AT3G04730	AT4G25760	AT1G71280	AT3G21500	AT4G21580	AT5G17760	AT4G02520	AT5G10360		AT5G37300	AT5G13580	AT4G37390		AT5G54270	AT5G55970	AT5G03960	AT4G35200
AT2G33850	AT2G45600	AT3G06145	AT3G04860	AT4G25940	AT1G71850	AT3G22200	AT4G22670	AT5G20630	AT4G03460	AT5G10920		AT5G37970	AT5G13900	AT4G37410		AT5G54300	AT5G56100	AT5G04120	AT4G39030
AT2G34150	AT2G46735	AT3G06840	AT3G05140	AT4G26320	AT1G71880	AT3G22910	AT4G23680	AT5G20830	AT4G05130	AT5G11260		AT5G38240	AT5G14690	AT4G39700		AT5G54470	AT5G57560	AT5G04970	AT4G40090
AT2G34510	AT2G46820	AT3G06880	AT3G05945	AT4G26530	AT1G72420	AT3G25780	AT4G24190	AT5G23050	AT4G05430	AT5G13320		AT5G38780	AT5G15180	AT4G39720		AT5G54585	AT5G58910	AT5G05160	AT5G01280
AT2G34710	AT2G46830	AT3G07990	AT3G06020	AT4G27160	AT1G72440	AT3G26690	AT4G24220	AT5G23240	AT4G06060	AT5G15840		AT5G39520	AT5G16490	AT5G02360		AT5G57660	AT5G59080	AT5G05840	AT5G02350
AT2G34920	AT2G47370	AT3G08770	AT3G06070	AT4G28085	AT1G72680	AT3G26830	AT4G24380	AT5G23575	AT4G08360	AT5G15845		AT5G40800	AT5G16770	AT5G04770		AT5G59845	AT5G62580	AT5G05900	AT5G02420
AT2G34925	AT2G47450	AT3G10000	AT3G06080	AT4G28500	AT1G72750	AT3G28210	AT4G24415	AT5G23660	AT4G09420	AT5G18180		AT5G41761	AT5G17330	AT5G06090		AT5G60860	AT5G64240	AT5G06510	AT5G03640
AT2G35130	AT2G47560	AT3G10080	AT3G06140	AT4G28530	AT1G73240	AT3G28340	AT4G27410	AT5G24060	AT4G09500	AT5G18404		AT5G46830	AT5G19040	AT5G06839		AT5G61270	AT5G67411	AT5G06760	AT5G04960
AT2G35150	AT2G47750	AT3G10150	AT3G06150	AT4G29360	AT1G73260	AT3G30350	AT4G27852	AT5G25040	AT4G11120	AT5G19750		AT5G47920	AT5G19410	AT5G07390		AT5G61280	ATCG00290	AT5G06990	AT5G05500
AT2G35760	AT2G47920	AT3G10840	AT3G06600	AT4G30060	AT1G73770	AT3G46080	AT4G29520	AT5G26260	AT4G12470	AT5G23930		AT5G48880	AT5G19810	AT5G09290		AT5G62430	ATCG00470	AT5G07700	AT5G06630
AT2G35830	AT3G01060	AT3G11170	AT3G06750	AT4G31910	AT1G74000	AT3G46230	AT4G29820	AT5G26570	AT4G12480	AT5G24130		AT5G50360	AT5G22470	AT5G09480		AT5G64170	ATCG00550	AT5G09735	AT5G06640
AT2G35860	AT3G01175	AT3G11520	AT3G06868	AT4G31920	AT1G74010	AT3G46640	AT4G30270	AT5G27000	AT4G12490	AT5G24230		AT5G50610	AT5G22796	AT5G09978		AT5G64180	ATCG00730	AT5G10130	AT5G07450
AT2G36430	AT3G01180	AT3G12170	AT3G06990	AT4G33330	AT1G74400	AT3G47340	AT4G30470	AT5G27330	AT4G12500	AT5G25990		AT5G50710	AT5G23190	AT5G10230		AT5G64190	ATCG01060	AT5G10890	AT5G09980
AT2G36870	AT3G01550	AT3G12780	AT3G07310	AT4G34510	AT1G74630	AT3G47800	AT4G31351	AT5G27380	AT4G13310	AT5G35620		AT5G52320	AT5G24210	AT5G11210		AT5G64530	ENSRNA049494903	AT5G11110	AT5G10720
AT2G37030	AT3G01690	AT3G13510	AT3G07340	AT4G34810	AT1G74790	AT3G48520	AT4G31354	AT5G36890	AT4G13540	AT5G36907		AT5G53048	AT5G26660	AT5G12280		AT5G65890	ENSRNA049494914	AT5G11190	AT5G11230
AT2G37260	AT3G01810	AT3G14190	AT3G07360	AT4G35030	AT1G75200	AT3G48580	AT4G31355	AT5G39130	AT4G14245	AT5G37260		AT5G53420	AT5G26920	AT5G12420		AT5G66110		AT5G13290	AT5G11440
AT2G37380	AT3G02380	AT3G14415	AT3G08920	AT4G35390	AT1G75335	AT3G48835	AT4G31405	AT5G39160	AT4G15270	AT5G40040		AT5G53450	AT5G35110	AT5G12970		ATCG00300		AT5G13910	AT5G13150
AT2G37420	AT3G02410	AT3G14420	AT3G09160	AT4G36570	AT1G75670	AT3G50700	AT4G31408	AT5G39190	AT4G15280	AT5G40160		AT5G53710	AT5G37210	AT5G14130		ENSRNA049495561		AT5G14330	AT5G13990
AT2G37870	AT3G02670	AT3G14740	AT3G10405	AT4G37070	AT1G76410	AT3G50770	AT4G31620	AT5G39410	AT4G15490	AT5G40405		AT5G53820	AT5G39970	AT5G16230				AT5G14340	AT5G14020
AT2G38210	AT3G02870	AT3G14890	AT3G10760	AT4G38530	AT1G76520	AT3G50910	AT4G31877	AT5G39680	AT4G15530	AT5G40410		AT5G54060	AT5G40690	AT5G17430				AT5G14550	AT5G14150
AT2G38230	AT3G03780	AT3G15354	AT3G10910	AT4G38830	AT1G76590	AT3G50970	AT4G33120	AT5G40180	AT4G15670	AT5G41650		AT5G58390	AT5G41040	AT5G18560				AT5G14750	AT5G15265
AT2G38620	AT3G03910	AT3G15680	AT3G11390	AT4G39795	AT1G77010	AT3G51400	AT4G33490	AT5G42530	AT4G15680	AT5G43580		AT5G58770	AT5G41080	AT5G21940				AT5G15900	AT5G15290
AT2G38780	AT3G07540	AT3G16250	AT3G11700	AT5G02550	AT1G77020	AT3G52450	AT4G33495	AT5G42900	AT4G15690	AT5G43970		AT5G59310	AT5G42180	AT5G22550				AT5G18300	AT5G15890
AT2G39850	AT3G08660	AT3G16660	AT3G12150	AT5G03150	AT1G77030	AT3G53180	AT4G34030	AT5G48250	AT4G15700	AT5G46730		AT5G59320	AT5G44310	AT5G22570				AT5G18910	AT5G16900
AT2G40020	AT3G08795	AT3G17185	AT3G13980	AT5G03170	AT1G77360	AT3G53230	AT4G34230	AT5G49330	AT4G15710	AT5G47930		AT5G59390	AT5G44440	AT5G22660				AT5G21120	AT5G17820
AT2G40120	AT3G09080	AT3G17840	AT3G15540	AT5G03260	AT1G77380	AT3G54960	AT4G35690	AT5G51570	AT4G16240	AT5G49410		AT5G60900	AT5G45110	AT5G22890				AT5G21130	AT5G18350
AT2G40130	AT3G09190	AT3G18010	AT3G15570	AT5G03995	AT1G77405	AT3G56550	AT4G36110	AT5G51820	AT4G16690	AT5G49480		AT5G60910	AT5G46090	AT5G24410				AT5G23010	AT5G19520
AT2G41820	AT3G09580	AT3G18490	AT3G17100	AT5G05890	AT1G77550	AT3G57450	AT4G36400	AT5G52310	AT4G16840	AT5G51040		AT5G61740	AT5G46910	AT5G24910				AT5G23990	AT5G19560
AT2G42300	AT3G09590	AT3G18524	AT3G17330	AT5G06480	AT1G77840	AT3G57520	AT4G37530	AT5G52450	AT4G18170	AT5G51100		AT5G63530	AT5G47450	AT5G24960				AT5G24660	AT5G19790
AT2G42690	AT3G09600	AT3G18730	AT3G17360	AT5G06930	AT1G78190	AT3G57760	AT4G37770	AT5G54810	AT4G19460	AT5G52650		AT5G63580	AT5G48290	AT5G35580				AT5G25010	AT5G19800
AT2G42840	AT3G10060	AT3G18780	AT3G18050	AT5G07030	AT1G78670	AT3G58680	AT4G37980	AT5G54960	AT4G21620	AT5G53880		AT5G65990	AT5G48560	AT5G36110				AT5G25020	AT5G21050
AT2G43100	AT3G10420	AT3G19450	AT3G18850	AT5G09220	AT1G79120	AT3G58750	AT4G39810	AT5G56840	AT4G22230	AT5G53920		AT5G67330	AT5G48657	AT5G38200				AT5G25370	AT5G21080
AT2G43290	AT3G10570	AT3G21055	AT3G18980	AT5G10170	AT1G79160	AT3G59220	AT4G40065	AT5G57110	AT4G22467	AT5G54250			AT5G48920	AT5G38540				AT5G26080	AT5G22410
AT2G43800	AT3G10720	AT3G21950	AT3G19320	AT5G10430	AT1G79930	AT3G59850	AT5G03160	AT5G58570	AT4G22470	AT5G54610			AT5G48940	AT5G39670				AT5G26250	AT5G23030
AT2G44940	AT3G11090	AT3G22210	AT3G20420	AT5G11550	AT1G80150	AT3G60540	AT5G03560	AT5G58600	AT4G22730	AT5G55070			AT5G50175	AT5G39890				AT5G26310	AT5G23160
AT2G45470	AT3G11110	AT3G22550	AT3G21330	AT5G12940	AT1G80270	AT3G62600	AT5G03740	AT5G58900	AT4G22820	AT5G55530			AT5G50300	AT5G40230				AT5G35190	AT5G24070
AT2G45970	AT3G11180	AT3G23530	AT3G21460	AT5G14230	AT1G80710	AT3G63380	AT5G05320	AT5G59090	AT4G23130	AT5G55580			AT5G51500	AT5G40510				AT5G35660	AT5G24313
AT2G46640	AT3G11670	AT3G23810	AT3G22060	AT5G15530	AT1G80720	AT4G02370	AT5G07340	AT5G59540	AT4G23230	AT5G56670			AT5G52790	AT5G41550				AT5G36130	AT5G24880
AT2G47010	AT3G12110	AT3G24430	AT3G22100	AT5G15580	AT1G80750	AT4G03320	AT5G09440	AT5G59570	AT4G23260	AT5G57080			AT5G55110	AT5G41570				AT5G36140	AT5G26320
AT2G47500	AT3G12345	AT3G25100	AT3G22425	AT5G15630	AT2G01510	AT4G03490	AT5G09580	AT5G60100	AT4G24040	AT5G59240			AT5G55590	AT5G42655				AT5G37980	AT5G26730
AT2G47670	AT3G13040	AT3G25980	AT3G22640	AT5G16570	AT2G02010	AT4G03510	AT5G09590	AT5G60540	AT4G25350	AT5G59670			AT5G56620	AT5G44160				AT5G39240	AT5G36260
AT2G48080	AT3G13062	AT3G26570	AT3G22820	AT5G16720	AT2G02390	AT4G04450	AT5G10300	AT5G60630	AT4G26200	AT5G59850			AT5G58750	AT5G44460				AT5G40730	AT5G37600
AT3G01080	AT3G13065	AT3G26650	AT3G23030	AT5G17420	AT2G02880	AT4G05120	AT5G10380	AT5G61160	AT4G26260	AT5G60335			AT5G58860	AT5G44480				AT5G42510	AT5G37990
AT3G01295	AT3G13672	AT3G26960	AT3G23050	AT5G19340	AT2G02930	AT4G09080	AT5G12110	AT5G61380	AT4G27590	AT5G60670			AT5G59490	AT5G47230				AT5G45310	AT5G40020
AT3G01480	AT3G14760	AT3G27060	AT3G24715	AT5G19870	AT2G02955	AT4G12400	AT5G12330	AT5G62200	AT4G27730	AT5G61020			AT5G60350	AT5G47635				AT5G46890	AT5G40630
AT3G01710	AT3G15115	AT3G27120	AT3G25600	AT5G20635	AT2G02990	AT4G13250	AT5G12890	AT5G62530	AT4G28390	AT5G61170			AT5G60760	AT5G48170				AT5G46900	AT5G40860
AT3G02020	AT3G15510	AT3G27360	AT3G25717	AT5G20885	AT2G03340	AT4G13395	AT5G13200	AT5G62900	AT4G31370	AT5G61940			AT5G65165	AT5G48980				AT5G47530	AT5G41315
AT3G02120	AT3G16140	AT3G27640	AT3G26510	AT5G22740	AT2G03800	AT4G13400	AT5G13210	AT5G63420	AT4G32650	AT5G62680			AT5G66300	AT5G49350				AT5G48850	AT5G41730
AT3G02640	AT3G16175	AT3G28170	AT3G27027	AT5G23980	AT2G03880	AT4G14420	AT5G13880	AT5G63810	AT4G33150	AT5G62730			AT5G66390	AT5G50450				AT5G50160	AT5G42500
AT3G03130	AT3G16280	AT3G42725	AT3G27473	AT5G24100	AT2G04030	AT4G14820	AT5G14470	AT5G64620	AT4G33905	AT5G63600			AT5G66880	AT5G50760				AT5G51310	AT5G42630
AT3G04290	AT3G16700	AT3G44960	AT3G27490	AT5G24105	AT2G04400	AT4G15100	AT5G16010	AT5G64860	AT4G36000	AT5G65010			ATCG00040	AT5G52330				AT5G52260	AT5G42785
AT3G05330	AT3G17040	AT3G44970	AT3G27690	AT5G25460	AT2G04805	AT4G15120	AT5G17830	AT5G65750	AT4G36430	AT5G65040			ATCG00100	AT5G55170				AT5G53250	AT5G43230
AT3G05730	AT3G17510	AT3G44990	AT3G28857	AT5G25620	AT2G04852	AT4G15330	AT5G18065	ATMG00513	AT4G36670	AT5G65100			ATCG00120	AT5G56230				AT5G54000	AT5G44900
AT3G06030	AT3G17580	AT3G45930	AT3G28860	AT5G25880	AT2G06925	AT4G15610	AT5G18400	ATMG00516	AT4G37520	AT5G65870			ATCG00270	AT5G57010				AT5G54370	AT5G45200
AT3G06035	AT3G17800	AT3G46320	AT3G29240	AT5G26850	AT2G07672	AT4G17500	AT5G19110	ATMG00810	AT4G39580	AT5G66500			ATCG00500	AT5G57220				AT5G56050	AT5G45210
AT3G06220	AT3G18217	AT3G46940	AT3G29680	AT5G27420	AT2G07719	AT4G18950	AT5G20000		AT4G39675				ATCG01000	AT5G57400				AT5G56540	AT5G45580
AT3G06655	AT3G18485	AT3G47070	AT3G44610	AT5G28630	AT2G07787	AT4G20830	AT5G20240		AT4G39955				ATCG01010	AT5G57500				AT5G57530	AT5G45770
AT3G08500	AT3G18750	AT3G47430	AT3G45730	AT5G36180	AT2G07798	AT4G20970	AT5G20910		AT5G00875				ATCG01050	AT5G57620				AT5G57980	AT5G46060
AT3G09710	AT3G19380	AT3G47830	AT3G47100	AT5G37690	AT2G08650	AT4G22070	AT5G22060		AT5G02590				ATCG01080	AT5G59930				AT5G58784	AT5G47960
AT3G10940	AT3G19480	AT3G48160	AT3G47560	AT5G39320	AT2G08760	AT4G22530	AT5G23810		AT5G02875				ATCG01090	AT5G61440				AT5G59000	AT5G47980
AT3G11000	AT3G19850	AT3G48200	AT3G47750	AT5G39420	AT2G12190	AT4G23040	AT5G23870		AT5G03165				ATCG01100	AT5G61600				AT5G59220	AT5G49270
AT3G11640	AT3G21150	AT3G48280	AT3G48260	AT5G40030	AT2G12550	AT4G23050	AT5G25440		AT5G03285				ATCG01110	AT5G63560				AT5G60660	AT5G49870
AT3G12610	AT3G21390	AT3G48540	AT3G49650	AT5G40420	AT2G13600	AT4G23060	AT5G25450		AT5G04220				ATCG01130	AT5G63590				AT5G62340	AT5G51060
AT3G12820	AT3G21870	AT3G48980	AT3G49810	AT5G42690	AT2G14170	AT4G23550	AT5G25610		AT5G05365				ENSRNA049494790	AT5G63595				AT5G62420	AT5G51270
AT3G12870	AT3G22420	AT3G50820	AT3G50060	AT5G42710	AT2G15000	AT4G23590	AT5G25900		AT5G05420					AT5G64100				AT5G63270	AT5G51470
AT3G12970	AT3G23000	AT3G50870	AT3G50300	AT5G42860	AT2G15630	AT4G24110	AT5G26040		AT5G06720					AT5G64210				AT5G63660	AT5G51490
AT3G13000	AT3G23210	AT3G51220	AT3G50340	AT5G43040	AT2G15690	AT4G25200	AT5G27280		AT5G06730					AT5G64410				AT5G63850	AT5G51520
AT3G13600	AT3G23805	AT3G51230	AT3G50750	AT5G43700	AT2G15760	AT4G25380	AT5G27930		AT5G06870					AT5G64810				AT5G64550	AT5G54030
AT3G13720	AT3G24230	AT3G51750	AT3G51080	AT5G44030	AT2G15780	AT4G25390	AT5G28510		AT5G07100					AT5G64890				AT5G65090	AT5G57090
AT3G14067	AT3G24460	AT3G51930	AT3G51150	AT5G44120	AT2G16630	AT4G25980	AT5G28520		AT5G07200					AT5G64905				AT5G65800	AT5G57200
AT3G14370	AT3G24780	AT3G52115	AT3G52072	AT5G44550	AT2G16650	AT4G26970	AT5G37440		AT5G07830					AT5G65500				AT5G66400	AT5G57540
AT3G14540	AT3G25670	AT3G52630	AT3G52525	AT5G45070	AT2G16710	AT4G27460	AT5G38070		AT5G09295					AT5G65530				AT5G66815	AT5G57625
AT3G14550	AT3G25855	AT3G52910	AT3G52540	AT5G45290	AT2G17140	AT4G27540	AT5G40370		AT5G10210					AT5G66640				AT5G67180	AT5G58010
AT3G15520	AT3G26310	AT3G52920	AT3G53100	AT5G45970	AT2G17210	AT4G27670	AT5G43440		AT5G11320					AT5G66985				AT5G67620	AT5G60520
AT3G15550	AT3G27025	AT3G53190	AT3G53235	AT5G47770	AT2G17250	AT4G27950	AT5G46180		AT5G11410					ATCG00420				ATCG00020	AT5G60530
AT3G16030	AT3G27050	AT3G53260	AT3G53380	AT5G47800	AT2G17670	AT4G28140	AT5G46920		AT5G13330					ATCG00430				ATCG00210	AT5G60950
AT3G16370	AT3G27350	AT3G53750	AT3G53650	AT5G48740	AT2G17730	AT4G28350	AT5G47860		AT5G13740					ATCG00440				ATCG00280	AT5G61550
AT3G17120	AT3G28455	AT3G54050	AT3G54460	AT5G49170	AT2G18220	AT4G28840	AT5G48180		AT5G14180					ATCG00640				ATCG00330	AT5G61650
AT3G17130	AT3G28650	AT3G54750	AT3G54690	AT5G49630	AT2G18330	AT4G29930	AT5G48570		AT5G14700					ATCG01040				ATCG00340	AT5G62310
AT3G17640	AT3G44020	AT3G55330	AT3G55910	AT5G50010	AT2G18520	AT4G31860	AT5G49360		AT5G15360					ATMG00530				ATCG00350	AT5G63990
AT3G17680	AT3G44220	AT3G55800	AT3G57070	AT5G50120	AT2G18900	AT4G32070	AT5G49690		AT5G15410					ATMG00670				ATCG00450	AT5G65160
AT3G18710	AT3G45130	AT3G56290	AT3G57540	AT5G50150	AT2G18950	AT4G32730	AT5G50460		AT5G16960					ATMG01380				ATCG00490	AT5G67400
AT3G18890	AT3G45600	AT3G56370	AT3G58120	AT5G50560	AT2G19385	AT4G33467	AT5G50720		AT5G17860									ATCG00560	ATCG00110
AT3G19050	AT3G45780	AT3G56870	AT3G58490	AT5G50660	AT2G19490	AT4G33930	AT5G51070		AT5G18840									ATCG00680	ATMG00285
AT3G19310	AT3G46880	AT3G57130	AT3G58850	AT5G51720	AT2G19540	AT4G33985	AT5G51130		AT5G20190									ATCG00700
AT3G19370	AT3G47295	AT3G57500	AT3G60220	AT5G53380	AT2G19640	AT4G34890	AT5G51170		AT5G20230									ATCG00710
AT3G19720	AT3G47420	AT3G59550	AT3G61090	AT5G53760	AT2G19800	AT4G34990	AT5G53190		AT5G20710									ATCG00720
AT3G20150	AT3G48290	AT3G60840	AT3G61210	AT5G54670	AT2G20060	AT4G35480	AT5G53400		AT5G21105									ATCG00890
AT3G20200	AT3G48460	AT3G61610	AT3G61460	AT5G54690	AT2G20710	AT4G35985	AT5G54080		AT5G22300									ATCG01250
AT3G20260	AT3G48700	AT3G62030	AT3G61470	AT5G56220	AT2G20850	AT4G36010	AT5G56870		AT5G23000									ATMG00980
AT3G20820	AT3G48790	AT3G62110	AT3G62070	AT5G56550	AT2G21350	AT4G36830	AT5G57550		AT5G23270									ATMG00990
AT3G21190	AT3G49510	AT3G62410	AT3G62390	AT5G57070	AT2G21440	AT4G36930	AT5G57655		AT5G24160									ENSRNA049495549
AT3G21370	AT3G50610	AT3G63375	AT3G62630	AT5G59050	AT2G22070	AT4G36950	AT5G57887		AT5G24600
AT3G22540	AT3G50790	AT3G63410	AT3G62660	AT5G59430	AT2G22100	AT4G36990	AT5G58590		AT5G28010
AT3G23010	AT3G50840	AT4G00020	AT3G62690	AT5G59520	AT2G22121	AT4G37370	AT5G59760		AT5G28300
AT3G23340	AT3G51030	AT4G00050	AT4G00910	AT5G60020	AT2G22360	AT4G37990	AT5G60610		AT5G28650
AT3G23670	AT3G51470	AT4G01050	AT4G00970	AT5G60490	AT2G22410	AT4G38580	AT5G61390		AT5G36160
AT3G23890	AT3G51480	AT4G01190	AT4G01330	AT5G60720	AT2G22490	AT4G39090	AT5G61560		AT5G36220
AT3G24190	AT3G51490	AT4G01270	AT4G01460	AT5G61430	AT2G22760	AT4G39360	AT5G61880		AT5G36920
AT3G24360	AT3G51895	AT4G01730	AT4G01680	AT5G61590	AT2G22870	AT4G39670	AT5G63350		AT5G37530
AT3G25130	AT3G51920	AT4G02060	AT4G02075	AT5G62490	AT2G23150	AT5G01100	AT5G63625		AT5G38730
AT3G25500	AT3G52310	AT4G02110	AT4G02200	AT5G63390	AT2G23680	AT5G01200	AT5G63880		AT5G39330
AT3G25560	AT3G54260	AT4G02530	AT4G02770	AT5G63920	AT2G24120	AT5G01380	AT5G64230		AT5G40210
AT3G25905	AT3G54660	AT4G02630	AT4G03110	AT5G64690	AT2G24500	AT5G02490	AT5G64510		AT5G43380
AT3G26050	AT3G54830	AT4G02670	AT4G03190	AT5G64780	AT2G24560	AT5G03720	AT5G66607		AT5G44572
AT3G26932	AT3G54900	AT4G02800	AT4G03610	AT5G65980	AT2G26380	AT5G04250	AT5G66960		AT5G44575
AT3G27500	AT3G54930	AT4G03280	AT4G04630	ATCG00960	AT2G26530	AT5G04340	ATCG00920		AT5G46050
AT3G28070	AT3G56080	AT4G04570	AT4G04835	ATCG00980	AT2G26740	AT5G05410	ATCG00950		AT5G46350
AT3G28080	AT3G56300	AT4G04640	AT4G04855	ATCG01150	AT2G26750	AT5G05730	ATCG01180		AT5G46960
AT3G28420	AT3G56940	AT4G04890	AT4G05070	ATCG01170	AT2G27610	AT5G05965	ATCG01210		AT5G47590
AT3G29030	AT3G57040	AT4G08685	AT4G05170	ENSRNA049494857	AT2G27630	AT5G07360	ATMG00110		AT5G49520
AT3G29410	AT3G59400	AT4G09350	AT4G08040	ENSRNA049494862	AT2G27690	AT5G07440	ATMG00960		AT5G49665
AT3G30340	AT3G61250	AT4G09650	AT4G08290		AT2G27840	AT5G08790	ATMG01080		AT5G49850
AT3G43960	AT3G61550	AT4G10060	AT4G08920		AT2G28500	AT5G10860			AT5G50940
AT3G44050	AT3G61640	AT4G10955	AT4G09160		AT2G28510	AT5G12020			AT5G52270
AT3G44630	AT3G61750	AT4G11460	AT4G10150		AT2G29200	AT5G12030			AT5G52390
AT3G44770	AT3G61830	AT4G11550	AT4G10310		AT2G29260	AT5G12880			AT5G53030
AT3G45850	AT3G61970	AT4G11900	AT4G10640		AT2G29460	AT5G13070			AT5G53870
AT3G45980	AT4G01430	AT4G12320	AT4G12330		AT2G29480	AT5G13750			AT5G53895
AT3G46550	AT4G01883	AT4G12830	AT4G12690		AT2G29490	AT5G14360			AT5G60142
AT3G46580	AT4G02420	AT4G12917	AT4G12970		AT2G29530	AT5G14380			AT5G60470
AT3G46590	AT4G02850	AT4G13410	AT4G12980		AT2G29540	AT5G14730			AT5G61520
AT3G46780	AT4G03070	AT4G13690	AT4G13190		AT2G29720	AT5G15940			AT5G61610
AT3G46890	AT4G03270	AT4G13840	AT4G13235		AT2G29760	AT5G16020			AT5G62850
AT3G46900	AT4G04850	AT4G14120	AT4G13493		AT2G29995	AT5G16380			AT5G64120
AT3G47660	AT4G04900	AT4G14723	AT4G13575		AT2G30140	AT5G17380			AT5G65030
AT3G48420	AT4G05180	AT4G15480	AT4G13577		AT2G30432	AT5G17390			AT5G65080
AT3G48720	AT4G06075	AT4G15830	AT4G13830		AT2G31060	AT5G17850			AT5G65880
AT3G49260	AT4G06115	AT4G16610	AT4G14150		AT2G31180	AT5G18540			AT5G66658
AT3G49750	AT4G06195	AT4G16807	AT4G14550		AT2G31240	AT5G19100			ENSRNA049493327
AT3G50440	AT4G07995	AT4G17090	AT4G14560		AT2G31360	AT5G19440
AT3G50530	AT4G08570	AT4G17098	AT4G15560		AT2G31955	AT5G20010
AT3G50685	AT4G08910	AT4G17760	AT4G16780		AT2G32210	AT5G20250
AT3G50780	AT4G09375	AT4G18197	AT4G17245		AT2G32220	AT5G23830
AT3G50890	AT4G10630	AT4G18480	AT4G17460		AT2G33210	AT5G24140
AT3G51280	AT4G11330	AT4G18630	AT4G17810		AT2G33680	AT5G24470
AT3G51720	AT4G11570	AT4G19590	AT4G19530		AT2G34090	AT5G25250
AT3G51740	AT4G11780	AT4G20935	AT4G19540		AT2G34140	AT5G25930
AT3G51950	AT4G12440	AT4G21070	AT4G19690		AT2G34240	AT5G27520
AT3G52110	AT4G12800	AT4G21280	AT4G19820		AT2G34260	AT5G27610
AT3G52360	AT4G12870	AT4G21960	AT4G19830		AT2G34357	AT5G27760
AT3G52370	AT4G13010	AT4G22010	AT4G20070		AT2G34400	AT5G28540
AT3G52720	AT4G13495	AT4G22860	AT4G21750		AT2G34570	AT5G28646
AT3G52900	AT4G13560	AT4G22880	AT4G22110		AT2G34610	AT5G37485
AT3G54060	AT4G13564	AT4G23940	AT4G22160		AT2G35040	AT5G38550
AT3G54180	AT4G13570	AT4G24265	AT4G22290		AT2G35790	AT5G38710
AT3G54390	AT4G13800	AT4G25540	AT4G23400		AT2G36750	AT5G42020
AT3G54560	AT4G14548	AT4G25910	AT4G23820		AT2G36760	AT5G42380
AT3G54600	AT4G14630	AT4G26660	AT4G23870		AT2G36800	AT5G43620
AT3G55660	AT4G14740	AT4G26850	AT4G23890		AT2G37130	AT5G44350
AT3G56100	AT4G14750	AT4G26960	AT4G24670		AT2G37310	AT5G45000
AT3G56160	AT4G15248	AT4G27030	AT4G24860		AT2G37400	AT5G46710
AT3G56240	AT4G15430	AT4G27510	AT4G25420		AT2G37510	AT5G47240
AT3G56480	AT4G15500	AT4G27720	AT4G27260		AT2G37690	AT5G47740
AT3G56650	AT4G16220	AT4G28080	AT4G27435		AT2G37770	AT5G48175
AT3G56810	AT4G16880	AT4G28310	AT4G27710		AT2G37990	AT5G49340
AT3G57060	AT4G16980	AT4G28430	AT4G28050		AT2G38240	AT5G50790
AT3G57157	AT4G16990	AT4G28660	AT4G28240		AT2G38280	AT5G51440
AT3G57680	AT4G17380	AT4G28740	AT4G28270		AT2G38290	AT5G51830
AT3G57860	AT4G17860	AT4G28790	AT4G28520		AT2G38400	AT5G52020
AT3G58650	AT4G17870	AT4G28950	AT4G28700		AT2G38540	AT5G52640
AT3G58990	AT4G18220	AT4G29150	AT4G29310		AT2G38870	AT5G53290
AT3G59010	AT4G18740	AT4G30090	AT4G30110		AT2G39200	AT5G54165
AT3G59765	AT4G19170	AT4G30950	AT4G30410		AT2G39210	AT5G54170
AT3G59780	AT4G19420	AT4G32260	AT4G31020		AT2G39350	AT5G54860
AT3G60900	AT4G21740	AT4G32460	AT4G31730		AT2G39518	AT5G55090
AT3G61080	AT4G21760	AT4G33010	AT4G32000		AT2G39660	AT5G55180
AT3G61310	AT4G21870	AT4G34420	AT4G32190		AT2G39725	AT5G56010
AT3G61760	AT4G22190	AT4G34610	AT4G32280		AT2G40360	AT5G56030
AT3G61870	AT4G22200	AT4G34800	AT4G32810		AT2G40390	AT5G57480
AT3G61950	AT4G22570	AT4G35090	AT4G33000		AT2G40430	AT5G57510
AT3G63140	AT4G22900	AT4G35270	AT4G34150		AT2G40700	AT5G57630
AT3G63240	AT4G23290	AT4G36270	AT4G34250		AT2G41670	AT5G58290
AT3G63300	AT4G23340	AT4G36280	AT4G34680		AT2G41690	AT5G58710
AT3G63430	AT4G23770	AT4G37490	AT4G36060		AT2G41705	AT5G59720
AT3G63450	AT4G24700	AT4G37800	AT4G36540		AT2G41730	AT5G59820
AT4G00400	AT4G25050	AT4G37810	AT4G38690		AT2G42280	AT5G60310
AT4G00670	AT4G25080	AT4G37930	AT4G39770		AT2G42395	AT5G61360
AT4G00780	AT4G25290	AT4G38770	AT5G01075		AT2G42440	AT5G61790
AT4G00820	AT4G25960	AT4G38970	AT5G01250		AT2G42650	AT5G62360
AT4G01150	AT4G26790	AT4G39330	AT5G01550		AT2G42710	AT5G62520
AT4G01230	AT4G26830	AT4G39510	AT5G01620		AT2G43120	AT5G62720
AT4G01890	AT4G27240	AT4G39630	AT5G01730		AT2G43620	AT5G63450
AT4G01950	AT4G27270	AT4G39800	AT5G01770		AT2G43650	AT5G64260
AT4G02290	AT4G27360	AT5G01190	AT5G02200		AT2G44310	AT5G64570
AT4G03100	AT4G27700	AT5G01420	AT5G02370		AT2G44350	AT5G64660
AT4G03210	AT4G28190	AT5G01630	AT5G02540		AT2G44510	AT5G64750
AT4G04750	AT4G28750	AT5G01910	AT5G02560		AT2G44860	AT5G65280
AT4G05110	AT4G29110	AT5G02390	AT5G02640		AT2G44880	AT5G65300
AT4G05190	AT4G29905	AT5G02440	AT5G02780		AT2G45030	AT5G65690
AT4G05520	AT4G30290	AT5G03350	AT5G03130		AT2G45080	AT5G67080
AT4G06534	AT4G30400	AT5G03390	AT5G03355		AT2G45210	ATCG00520
AT4G06536	AT4G30610	AT5G03555	AT5G03475		AT2G45440	ATMG00040
AT4G08300	AT4G31000	AT5G04140	AT5G03570		AT2G45570	ATMG00170
AT4G09010	AT4G31870	AT5G05270	AT5G03620		AT2G46050	ATMG00180
AT4G09060	AT4G31940	AT5G05510	AT5G03885		AT2G47260	ATMG00330
AT4G09890	AT4G32990	AT5G05580	AT5G04190		AT2G47270	ATMG00370
AT4G10120	AT4G33220	AT5G07020	AT5G04490		AT2G47950	ATMG00480
AT4G10770	AT4G33660	AT5G07640	AT5G04980		AT2G47990	ATMG00570
AT4G11080	AT4G34060	AT5G07660	AT5G05790		AT3G01160	ATMG00620
AT4G12030	AT4G34260	AT5G08020	AT5G05960		AT3G01580	ATMG00690
AT4G12730	AT4G34350	AT5G08640	AT5G06200		AT3G01800	ATMG00780
AT4G12880	AT4G34550	AT5G08650	AT5G06710		AT3G01820	ATMG00830
AT4G13100	AT4G34730	AT5G09660	AT5G07000		AT3G02190	ATMG01020
AT4G13210	AT4G34760	AT5G09870	AT5G08030		AT3G02240	ATMG01130
AT4G13370	AT4G34880	AT5G10390	AT5G08150		AT3G02330	ATMG01200
AT4G13770	AT4G34881	AT5G10400	AT5G08330		AT3G02990	ATMG01210
AT4G13990	AT4G35250	AT5G10470	AT5G10150		AT3G03060	ATMG01410
AT4G14200	AT4G35320	AT5G11510	AT5G10180		AT3G03110
AT4G14310	AT4G36105	AT5G12150	AT5G10250		AT3G03950
AT4G14330	AT4G37050	AT5G13060	AT5G10570		AT3G03980
AT4G14380	AT4G37550	AT5G13650	AT5G10965		AT3G03990
AT4G14540	AT4G37560	AT5G14650	AT5G11290		AT3G04000
AT4G14650	AT4G37690	AT5G14740	AT5G11420		AT3G04020
AT4G14680	AT4G37760	AT5G14760	AT5G12050		AT3G04070
AT4G14770	AT4G38340	AT5G15780	AT5G12470		AT3G04130
AT4G15290	AT4G38420	AT5G16600	AT5G13090		AT3G04420
AT4G15320	AT4G38840	AT5G17040	AT5G13100		AT3G04770
AT4G15510	AT4G38860	AT5G17050	AT5G15160		AT3G05060
AT4G17000	AT4G38960	AT5G17160	AT5G15600		AT3G05120
AT4G17340	AT4G39480	AT5G17230	AT5G15830		AT3G05130
AT4G17680	AT4G39640	AT5G17870	AT5G16030		AT3G05360
AT4G17880	AT4G39830	AT5G18660	AT5G16350		AT3G05937
AT4G18570	AT5G01015	AT5G18710	AT5G16400		AT3G06320
AT4G18670	AT5G01370	AT5G19250	AT5G16590		AT3G06490
AT4G18970	AT5G01530	AT5G19500	AT5G18010		AT3G06530
AT4G19380	AT5G01570	AT5G19730	AT5G18020		AT3G06810
AT4G19975	AT5G01870	AT5G20140	AT5G18030		AT3G06850
AT4G20760	AT5G02120	AT5G20850	AT5G18050		AT3G06860
AT4G20940	AT5G02280	AT5G21100	AT5G18060		AT3G07630
AT4G21270	AT5G02515	AT5G21430	AT5G18080		AT3G07860
AT4G21445	AT5G02840	AT5G22880	AT5G18630		AT3G08000
AT4G21590	AT5G03120	AT5G23120	AT5G19140		AT3G08820
AT4G21820	AT5G03140	AT5G23400	AT5G19190		AT3G08950
AT4G21890	AT5G03230	AT5G23420	AT5G19530		AT3G09010
AT4G22475	AT5G03270	AT5G24330	AT5G19700		AT3G09040
AT4G22485	AT5G03395	AT5G25090	AT5G19970		AT3G09680
AT4G22560	AT5G03795	AT5G25380	AT5G20860		AT3G09720
AT4G22890	AT5G04230	AT5G27550	AT5G21950		AT3G10110
AT4G23020	AT5G04950	AT5G35630	AT5G22940		AT3G10530
AT4G23800	AT5G05830	AT5G35740	AT5G23750		AT3G11460
AT4G23990	AT5G06470	AT5G36700	AT5G24580		AT3G11580
AT4G24010	AT5G06530	AT5G36710	AT5G24890		AT3G11930
AT4G24780	AT5G07690	AT5G36790	AT5G24940		AT3G11964
AT4G24790	AT5G07720	AT5G36800	AT5G27780		AT3G12220
AT4G25830	AT5G08050	AT5G37550	AT5G28450		AT3G12270
AT4G26520	AT5G09930	AT5G38410	AT5G28770		AT3G12340
AT4G26760	AT5G09990	AT5G38420	AT5G35790		AT3G12720
AT4G26860	AT5G10260	AT5G38430	AT5G36910		AT3G12800
AT4G27230	AT5G10310	AT5G38930	AT5G37000		AT3G13150
AT4G27430	AT5G10930	AT5G38980	AT5G37478		AT3G13160
AT4G27595	AT5G12360	AT5G40150	AT5G37770		AT3G13230
AT4G28100	AT5G13630	AT5G40390	AT5G37800		AT3G13380
AT4G28220	AT5G13770	AT5G41160	AT5G39471		AT3G13770
AT4G28230	AT5G14060	AT5G41460	AT5G39530		AT3G13860
AT4G28250	AT5G15350	AT5G42100	AT5G39660		AT3G13880
AT4G28680	AT5G15910	AT5G42330	AT5G39860		AT3G13910
AT4G28780	AT5G15950	AT5G42700	AT5G39865		AT3G13940
AT4G29020	AT5G16023	AT5G42760	AT5G42210		AT3G14580
AT4G29030	AT5G17165	AT5G42800	AT5G42460		AT3G14610
AT4G29240	AT5G17300	AT5G43080	AT5G43150		AT3G14660
AT4G29920	AT5G17600	AT5G43530	AT5G43990		AT3G14680
AT4G30830	AT5G17670	AT5G43750	AT5G44050		AT3G14690
AT4G31805	AT5G18670	AT5G44110	AT5G47040		AT3G14900
AT4G31840	AT5G19580	AT5G44635	AT5G47370		AT3G15000
AT4G31890	AT5G19940	AT5G45280	AT5G47390		AT3G15080
AT4G32570	AT5G20220	AT5G45680	AT5G47900		AT3G15352
AT4G32770	AT5G20740	AT5G46270	AT5G48490		AT3G15357
AT4G32830	AT5G22390	AT5G46280	AT5G48800		AT3G16450
AT4G32950	AT5G22930	AT5G47910	AT5G48900		AT3G16460
AT4G33260	AT5G23730	AT5G48070	AT5G50090		AT3G16530
AT4G33270	AT5G24120	AT5G48820	AT5G50260		AT3G16610
AT4G33550	AT5G24150	AT5G49160	AT5G50770		AT3G16810
AT4G34160	AT5G24155	AT5G49215	AT5G53200		AT3G16870
AT4G34220	AT5G24215	AT5G52950	AT5G54020		AT3G17465
AT4G34650	AT5G24300	AT5G53280	AT5G54510		AT3G18020
AT4G34980	AT5G24990	AT5G53700	AT5G54630		AT3G18080
AT4G35560	AT5G25130	AT5G54710	AT5G54980		AT3G18580
AT4G35620	AT5G25140	AT5G54720	AT5G55250		AT3G18600
AT4G35640	AT5G26200	AT5G55340	AT5G55780		AT3G18610
AT4G35810	AT5G26670	AT5G55370	AT5G56080		AT3G18670
AT4G35900	AT5G27360	AT5G55410	AT5G56210		AT3G18840
AT4G35920	AT5G28020	AT5G55570	AT5G57190		AT3G19130
AT4G36230	AT5G28910	AT5G55680	AT5G57520		AT3G19200
AT4G36470	AT5G35460	AT5G55720	AT5G57685		AT3G19440
AT4G36530	AT5G35480	AT5G55830	AT5G57770		AT3G19508
AT4G37080	AT5G35490	AT5G56490	AT5G57790		AT3G19660
AT4G37750	AT5G35970	AT5G57670	AT5G58360		AT3G19930
AT4G37925	AT5G36870	AT5G57760	AT5G59030		AT3G20110
AT4G38062	AT5G37410	AT5G58260	AT5G59360		AT3G20330
AT4G38660	AT5G38120	AT5G58330	AT5G59470		AT3G20440
AT4G38950	AT5G38212	AT5G58610	AT5G59660		AT3G20500
AT4G39380	AT5G38450	AT5G59330	AT5G60680		AT3G20660
AT4G39710	AT5G39000	AT5G59870	AT5G60780		AT3G21300
AT4G39970	AT5G39150	AT5G59970	AT5G60850		AT3G21352
AT5G01220	AT5G40380	AT5G61000	AT5G62170		AT3G21470
AT5G01890	AT5G41780	AT5G61070	AT5G62280		AT3G21510
AT5G02520	AT5G42070	AT5G61410	AT5G64687		AT3G21540
AT5G02760	AT5G43840	AT5G61420	AT5G65207		AT3G22160
AT5G03190	AT5G44063	AT5G62140	AT5G65730		AT3G22300
AT5G03760	AT5G44190	AT5G62210	AT5G66080		AT3G22330
AT5G03870	AT5G45530	AT5G62220	AT5G66330		AT3G22450
AT5G04530	AT5G45850	AT5G63540	AT5G66580		AT3G22660
AT5G05330	AT5G45940	AT5G64630	AT5G66590		AT3G23150
AT5G06150	AT5G45960	AT5G64667	AT5G67430		AT3G23240
AT5G06270	AT5G46110	AT5G65320			AT3G23250
AT5G06290	AT5G46140	AT5G65360			AT3G23370
AT5G06940	AT5G47440	AT5G65420			AT3G23550
AT5G07760	AT5G47610	AT5G66040			AT3G23560
AT5G07800	AT5G49730	AT5G66190			AT3G23570
AT5G07810	AT5G49740	AT5G66270			AT3G23620
AT5G08370	AT5G50100	AT5G66570			AT3G23940
AT5G08720	AT5G51030	AT5G66920			AT3G23990
AT5G09760	AT5G53370	AT5G67100			AT3G24000
AT5G09805	AT5G54190	AT5G67370			AT3G25060
AT5G10770	AT5G54590	AT5G67385			AT3G25730
AT5G11790	AT5G55380	AT5G67460			AT3G25940
AT5G12250	AT5G56320	ATCG00170			AT3G26410
AT5G12300	AT5G57345				AT3G26539
AT5G13840	AT5G57780				AT3G27280
AT5G14200	AT5G57785				AT3G27550
AT5G14210	AT5G58780				AT3G28740
AT5G14565	AT5G58870				AT3G29034
AT5G14610	AT5G59750				AT3G43250
AT5G14640	AT5G59920				AT3G44750
AT5G14880	AT5G60880				AT3G44830
AT5G15070	AT5G62100				AT3G44860
AT5G15310	AT5G62130				AT3G45300
AT5G15510	AT5G62240				AT3G46280
AT5G16250	AT5G63060				AT3G47480
AT5G16530	AT5G63090				AT3G47530
AT5G16540	AT5G63380				AT3G47960
AT5G16710	AT5G63700				AT3G48000
AT5G19060	AT5G64040				AT3G48250
AT5G19220	AT5G64840				AT3G48500
AT5G19240	AT5G64850				AT3G48570
AT5G19260	AT5G64940				AT3G48830
AT5G19290	AT5G65480				AT3G48850
AT5G19390	AT5G66670				AT3G49142
AT5G20410	AT5G66740				AT3G49170
AT5G21020	AT5G67030				AT3G49320
AT5G21222	AT5G67140				AT3G49410
AT5G23060	AT5G67230				AT3G49620
AT5G23100	AT5G67390				AT3G49710
AT5G23170					AT3G49725
AT5G23910					AT3G49780
AT5G23940					AT3G50030
AT5G24380					AT3G50310
AT5G24420					AT3G50420
AT5G24655					AT3G50900
AT5G24810					AT3G51430
AT5G24930					AT3G51660
AT5G25580					AT3G51790
AT5G25590					AT3G51870
AT5G26010					AT3G52040
AT5G26330					AT3G52770
AT5G27290					AT3G53220
AT5G33370					AT3G53360
AT5G34940					AT3G53365
AT5G36150					AT3G53600
AT5G37010					AT3G53630
AT5G37630					AT3G53940
AT5G37660					AT3G54090
AT5G37790					AT3G54110
AT5G38300					AT3G54150
AT5G38520					AT3G54400
AT5G38970					AT3G54420
AT5G38990					AT3G55340
AT5G41140					AT3G55410
AT5G41380					AT3G55510
AT5G42720					AT3G55605
AT5G43020					AT3G55640
AT5G43470					AT3G55970
AT5G44400					AT3G56330
AT5G44410					AT3G56960
AT5G44510					AT3G56990
AT5G44520					AT3G57360
AT5G44530					AT3G57490
AT5G44560					AT3G57660
AT5G44670					AT3G57940
AT5G44680					AT3G58150
AT5G45540					AT3G58520
AT5G45560					AT3G58590
AT5G45650					AT3G58660
AT5G45670					AT3G58780
AT5G45700					AT3G59700
AT5G45950					AT3G59730
AT5G46220					AT3G59740
AT5G46240					AT3G59880
AT5G46490					AT3G60120
AT5G46500					AT3G60360
AT5G46690					AT3G60720
AT5G46800					AT3G60990
AT5G47380					AT3G61170
AT5G47500					AT3G61520
AT5G47640					AT3G62820
AT5G48310					AT3G62890
AT5G48360					AT3G63010
AT5G48460					AT3G63050
AT5G48545					AT4G00026
AT5G48600					AT4G00620
AT5G48790					AT4G01037
AT5G49100					AT4G01540
AT5G49800					AT4G01560
AT5G50600					AT4G01670
AT5G50700					AT4G01870
AT5G50740					AT4G01895
AT5G50800					AT4G01990
AT5G50950					AT4G02220
AT5G51560					AT4G02400
AT5G51600					AT4G02750
AT5G51750					AT4G02930
AT5G52060					AT4G04180
AT5G52100					AT4G04190
AT5G52280					AT4G04940
AT5G52300					AT4G05390
AT5G53500					AT4G05410
AT5G54200					AT4G05440
AT5G55480					AT4G06746
AT5G55520					AT4G08210
AT5G55620					AT4G08390
AT5G55730					AT4G09030
AT5G55820					AT4G10650
AT5G55950					AT4G11140
AT5G56120					AT4G11160
AT5G56530					AT4G11170
AT5G56580					AT4G11690
AT5G56850					AT4G11890
AT5G57030					AT4G12130
AT5G57260					AT4G12450
AT5G58120					AT4G12545
AT5G58140					AT4G12600
AT5G59130					AT4G12750
AT5G59690					AT4G13180
AT5G60150					AT4G13300
AT5G60220					AT4G13600
AT5G60930					AT4G13750
AT5G61290					AT4G13850
AT5G61480					AT4G14050
AT5G62230					AT4G14660
AT5G62330					AT4G14710
AT5G62550					AT4G15233
AT5G62670					AT4G15396
AT5G63180					AT4G15550
AT5G64770					AT4G15640
AT5G65230					AT4G15660
AT5G65410					AT4G15770
AT5G66230					AT4G15850
AT5G66310					AT4G15940
AT5G66690					AT4G16250
AT5G66750					AT4G16630
AT5G66800					AT4G16760
AT5G66840					AT4G17070
AT5G66940					AT4G18010
AT5G67070					AT4G18510
AT5G67210					AT4G18750
AT5G67270					AT4G18840
ATCG00930					AT4G18890
ATCG00940					AT4G18905
ATCG01190					AT4G19220
ATCG01200					AT4G19410
ENSRNA049494840					AT4G19440
ENSRNA049494848					AT4G19700
					AT4G20020
					AT4G20860
					AT4G20953
					AT4G21120
					AT4G21140
					AT4G21380
					AT4G21410
					AT4G21680
					AT4G21920
					AT4G22610
					AT4G22760
					AT4G22770
					AT4G23210
					AT4G23420
					AT4G23540
					AT4G24175
					AT4G24340
					AT4G24410
					AT4G24920
					AT4G25340
					AT4G25410
					AT4G25433
					AT4G25630
					AT4G25730
					AT4G25990
					AT4G26055
					AT4G26210
					AT4G26780
					AT4G26810
					AT4G27010
					AT4G27585
					AT4G27652
					AT4G27830
					AT4G28200
					AT4G28450
					AT4G28510
					AT4G28590
					AT4G29010
					AT4G29510
					AT4G29840
					AT4G30150
					AT4G30700
					AT4G30800
					AT4G30840
					AT4G30935
					AT4G31070
					AT4G31110
					AT4G31210
					AT4G31520
					AT4G31790
					AT4G31810
					AT4G32208
					AT4G32400
					AT4G32430
					AT4G32720
					AT4G32800
					AT4G33170
					AT4G33540
					AT4G33990
					AT4G34138
					AT4G34360
					AT4G34380
					AT4G34910
					AT4G34950
					AT4G35130
					AT4G35180
					AT4G35720
					AT4G36580
					AT4G36680
					AT4G36760
					AT4G36820
					AT4G37060
					AT4G37090
					AT4G37170
					AT4G37320
					AT4G37608
					AT4G37850
					AT4G37910
					AT4G38010
					AT4G38150
					AT4G38540
					AT4G39520
					AT4G39530
					AT4G39740
					AT4G39780
					AT4G39952
					AT4G39980
					AT5G01445
					AT5G01850
					AT5G02050
					AT5G02130
					AT5G03290
					AT5G03670
					AT5G03700
					AT5G03730
					AT5G03800
					AT5G04780
					AT5G04895
					AT5G05470
					AT5G05490
					AT5G05520
					AT5G05530
					AT5G05590
					AT5G05600
					AT5G05990
					AT5G06360
					AT5G06400
					AT5G06550
					AT5G06570
					AT5G06811
					AT5G07010
					AT5G07060
					AT5G07310
					AT5G07900
					AT5G08305
					AT5G08490
					AT5G08600
					AT5G08610
					AT5G09270
					AT5G09420
					AT5G09840
					AT5G10625
					AT5G11240
					AT5G11310
					AT5G11520
					AT5G11740
					AT5G12010
					AT5G12340
					AT5G13080
					AT5G13220
					AT5G13230
					AT5G13370
					AT5G13490
					AT5G14040
					AT5G14105
					AT5G14580
					AT5G14590
					AT5G14780
					AT5G15240
					AT5G15300
					AT5G15550
					AT5G15700
					AT5G15750
					AT5G15810
					AT5G16080
					AT5G16420
					AT5G16860
					AT5G16930
					AT5G16970
					AT5G16980
					AT5G17000
					AT5G17270
					AT5G18310
					AT5G18820
					AT5G19020
					AT5G19230
					AT5G19300
					AT5G19550
					AT5G19890
					AT5G20020
					AT5G20160
					AT5G20480
					AT5G20820
					AT5G21280
					AT5G21970
					AT5G22100
					AT5G22250
					AT5G22350
					AT5G22650
					AT5G22788
					AT5G23300
					AT5G23310
					AT5G23840
					AT5G24200
					AT5G24270
					AT5G24280
					AT5G24570
					AT5G24780
					AT5G25210
					AT5G25230
					AT5G25260
					AT5G25500
					AT5G25770
					AT5G26180
					AT5G26280
					AT5G26290
					AT5G26340
					AT5G26800
					AT5G26860
					AT5G26880
					AT5G27110
					AT5G27120
					AT5G27230
					AT5G27395
					AT5G27600
					AT5G27620
					AT5G27940
					AT5G28080
					AT5G28370
					AT5G28460
					AT5G29000
					AT5G30495
					AT5G33355
					AT5G35735
					AT5G35940
					AT5G36925
					AT5G37570
					AT5G38100
					AT5G38530
					AT5G38720
					AT5G38890
					AT5G39050
					AT5G39350
					AT5G39580
					AT5G39610
					AT5G39760
					AT5G39790
					AT5G39840
					AT5G39850
					AT5G40100
					AT5G40530
					AT5G40770
					AT5G40780
					AT5G41590
					AT5G41680
					AT5G42010
					AT5G42150
					AT5G42450
					AT5G42930
					AT5G43420
					AT5G43570
					AT5G43860
					AT5G43960
					AT5G43980
					AT5G44210
					AT5G44230
					AT5G44370
					AT5G44568
					AT5G44570
					AT5G44574
					AT5G44730
					AT5G44780
					AT5G45140
					AT5G46100
					AT5G46330
					AT5G46460
					AT5G46590
					AT5G46680
					AT5G47220
					AT5G47330
					AT5G47460
					AT5G48030
					AT5G48100
					AT5G48110
					AT5G48190
					AT5G48240
					AT5G48400
					AT5G48430
					AT5G48470
					AT5G48730
					AT5G49015
					AT5G49110
					AT5G49190
					AT5G49560
					AT5G49620
					AT5G50200
					AT5G50960
					AT5G51220
					AT5G51540
					AT5G52050
					AT5G52380
					AT5G52400
					AT5G52810
					AT5G52850
					AT5G53160
					AT5G53750
					AT5G54400
					AT5G54910
					AT5G54930
					AT5G55050
					AT5G55125
					AT5G55200
					AT5G55920
					AT5G56310
					AT5G56970
					AT5G57230
					AT5G57280
					AT5G57450
					AT5G57567
					AT5G58350
					AT5G58620
					AT5G58660
					AT5G58840
					AT5G59180
					AT5G59190
					AT5G59510
					AT5G59590
					AT5G59980
					AT5G60030
					AT5G60040
					AT5G60270
					AT5G60590
					AT5G60730
					AT5G60990
					AT5G61030
					AT5G61370
					AT5G61770
					AT5G61800
					AT5G61820
					AT5G61890
					AT5G62050
					AT5G62270
					AT5G62350
					AT5G62370
					AT5G62440
					AT5G62510
					AT5G62990
					AT5G63290
					AT5G63680
					AT5G63790
					AT5G63820
					AT5G64560
					AT5G64710
					AT5G64730
					AT5G64990
					AT5G65205
					AT5G65640
					AT5G65900
					AT5G66170
					AT5G66440
					AT5G66540
					AT5G66631
					AT5G66700
					AT5G66860
					AT5G67300
					AT5G67310
					AT5G67480
					AT5G67488
					AT5G67490
					AT5G67500
					ATMG00270
					ATMG00560
					ATMG00610
